# Supplementary material for: A transcriptomic analysis of the effect of genistein on Sinorhizobium fredii HH103 reveals novel rhizobial genes putatively involved in symbiosis
Source: Sci Rep. 2016 Aug 19;6:31592. doi: 10.1038/srep31592 (PMC4990936; doi:10.1038/srep31592)
Supplement: Supplementary Data 2 [file srep31592-s2.xls]

## Sheet: Wild-type
	Supplementary Data 2. Whole genome differential expression in S. fredii HH103 strains when cultures are supplemented with genistein.
Comments	Genes_Name	Replicon	Start	End	Strand	baseMean	log2FoldChange	FoldChange	lfcSE	stat	pvalue	padj	Gene_Name	Gene_ID	Average Wild-type	Average Wild-type+genistein	Description
	HE616890.2	HE616890	1	1443	+	1229.05	-0.0294284	-1.02061	0.317013	0.0928304	0.926038	0.998118	dnaA	SfHH103_09530	1243.31	1214.8	DnaA
	HE616890.3	HE616890	1668	2042	+	130.737	-0.252761	-1.19149	0.325861	0.775672	0.437943	0.998118	-	SFHH103_00001	143.855	117.618	conserved hypothetical protein
	HE616890.4	HE616890	2039	3313	+	142.261	-0.309537	-1.23931	0.354799	0.872429	0.382975	0.998118	-	SFHH103_00002	159.925	124.596	putative RNA polymerase sigma-70 factor
	HE616890.5	HE616890	3388	3870	+	58.3328	-0.548755	-1.46282	0.405501	1.35328	0.175967	0.90818	-	SFHH103_00003	71.9096	44.7561	conserved hypothetical protein
	HE616890.6	HE616890	3885	4748	+	52.09	-0.560035	-1.47431	0.399344	1.40239	0.160799	0.895227	-	SFHH103_00004	64.4499	39.73	putative glyoxalase family protein
	HE616890.7	HE616890	4882	5496	+	72.9011	-0.0541016	-1.03821	0.384903	0.140559	0.888218	0.998118	-	SFHH103_00005	74.393	71.4092	Glutathione S-transferase omega-1
	HE616890.8	HE616890	5541	6689	-	111.724	0.288847	1.22166	0.383399	-0.753384	0.451219	0.998118	-	SFHH103_00006	97.802	125.646	oxygen-independent coproporphyrinogen III oxidase
	HE616890.9	HE616890	6737	7381	-	204.105	-0.0465872	-1.03282	0.424231	0.109816	0.912556	0.998118	-	SFHH103_00007	208.031	200.18	nucleoside-triphosphatase
	HE616890.10	HE616890	7416	7832	-	182.302	0.292109	1.22443	0.366076	-0.797947	0.424901	0.998118	-	SFHH103_09600	160.21	204.395	conserved hypothetical protein
	HE616890.11	HE616890	7894	8613	-	1254.61	0.287831	1.2208	0.358341	-0.803231	0.421841	0.998118	rph	SFHH103_00008	1107.48	1401.75	ribonuclease PH
	HE616890.12	HE616890	8771	9850	+	777.804	0.525142	1.43908	0.395864	-1.32657	0.184651	0.929231	hrcA	SFHH103_00009	605.34	950.269	Heat-inducible transcription repressor hrcA
	HE616890.13	HE616890	10120	10746	+	498.479	0.404222	1.32338	0.386328	-1.04632	0.295414	0.989731	grpE	SFHH103_00010	414.281	582.677	Protein grpE AltName: Full%3DHSP-70 cofactor
	HE616890.14	HE616890	11147	12382	-	117.234	-0.320574	-1.24883	0.365844	0.87626	0.380889	0.998118	-	SFHH103_00011	132.331	102.137	FAD-linked oxidoreductase
	HE616890.15	HE616890	12395	13162	-	137.22	0.00739555	1.00514	0.338798	-0.0218288	0.982585	0.998263	-	SFHH103_00012	137.031	137.41	short-chain dehydrogenase/reductase SDR
	HE616890.16	HE616890	13348	13812	-	802.14	0.291646	1.22404	0.409582	-0.712059	0.476429	0.998118	ptsN	SFHH103_00013	700.031	904.249	nitrogen regulatory IIA
	HE616890.17	HE616890	13987	14559	-	9331.76	0.109007	1.07849	0.394651	-0.276211	0.782386	0.998118	-	SFHH103_00014	8895.42	9768.11	Probable sigma(54) modulation protein
	HE616890.18	HE616890	14750	16309	-	449.779	0.258853	1.19653	0.297876	-0.868994	0.38485	0.998118	rpoN	SFHH103_00015	405.315	494.243	RNA polymerase sigma-54 factor
	HE616890.19	HE616890	16452	17279	-	459.191	0.290132	1.22275	0.335074	-0.865872	0.38656	0.998118	-	SFHH103_00016	406.777	511.604	ABC transporter%2C ATP-binding protein
	HE616890.20	HE616890	17279	17845	-	777.177	0.350866	1.27533	0.407621	-0.860767	0.389366	0.998118	-	SFHH103_00017	658.797	895.557	Organic solvent tolerance protein
	HE616890.21	HE616890	17861	18529	-	686.631	0.403837	1.32302	0.431494	-0.935906	0.349322	0.998118	-	SFHH103_00018	560.738	812.523	conserved hypothetical protein
	HE616890.22	HE616890	18792	19751	+	348.939	-0.096929	-1.06949	0.382115	0.253664	0.799755	0.998118	sppA	SFHH103_00019	362.786	335.092	SppA%2C signal peptide peptidase SppA
	HE616890.23	HE616890	19871	20173	+	635.362	0.128469	1.09313	0.361645	-0.355234	0.722414	0.998118	ihfB	SFHH103_00020	601.682	669.041	Integration host factor subunit beta
	HE616890.24	HE616890	20297	20638	+	302.355	-0.213138	-1.15921	0.44052	0.483832	0.628505	0.998118	-	SFHH103_00021	332.213	272.498	conserved hypothetical protein
	HE616890.25	HE616890	20660	21118	-	191.463	-0.223524	-1.16758	0.40364	0.55377	0.579736	0.998118	-	SFHH103_00022	209.686	173.24	predicted carbon monoxide dehydrogenase subunit G
	HE616890.26	HE616890	21417	22556	+	367.539	0.115737	1.08353	0.342714	-0.337707	0.735584	0.998118	-	SFHH103_00023	350.111	384.967	conserved hypothetical protein
	HE616890.27	HE616890	22553	23410	+	76.7913	-0.180539	-1.13331	0.441583	0.408845	0.682653	0.998118	spoU	SFHH103_00024	83.0303	70.5523	23S rRNA (guanosine-2'-O-)-methyltransferase rlmB%3B AltName: Full%3D23S rRNA Gm2251 2'-O-methyltransferase
	HE616890.28	HE616890	23410	23910	+	71.4534	-0.0215491	-1.01505	0.372843	0.0577967	0.953911	0.998118	lspA	SFHH103_00025	72.0934	70.8134	lipoprotein signal peptidase
	HE616890.29	HE616890	23958	26231	+	185.293	-0.197787	-1.14694	0.384321	0.514639	0.606805	0.998118	-	SFHH103_00026	200.396	170.19	two component sensor kinase/response regulator hybrid
	HE616890.30	HE616890	26332	27222	+	383.981	-0.183761	-1.13584	0.320885	0.572669	0.566869	0.998118	-	SFHH103_00027	411.919	356.044	conserved hypothetical protein
	HE616890.31	HE616890	27618	29903	-	460.204	0.0290204	1.02032	0.327106	-0.0887187	0.929306	0.998118	-	SFHH103_00028	455.25	465.157	NADP-dependent malic enzyme
	HE616890.32	HE616890	30006	32753	+	143.481	-0.691403	-1.61485	0.418776	1.65101	0.0987369	0.82059	mutS	SFHH103_00029	186.471	100.491	DNA mismatch repair protein mutS
	HE616890.33	HE616890	33011	35926	+	1021.23	0.215698	1.16127	0.340897	-0.632736	0.526906	0.998118	glnD	SFHH103_00030	933.549	1108.92	PII uridylyl-transferase
	HE616890.34	HE616890	35923	37530	+	162.629	-0.25334	-1.19196	0.32288	0.784627	0.432672	0.998118	mviN	SFHH103_00031	178.725	146.534	Virulence factor mviN homolog
	HE616890.35	HE616890	37527	37937	+	47.3658	0.145164	1.10586	0.411932	-0.352397	0.72454	0.998118	-	SFHH103_00032	44.3064	50.4253	conserved hypothetical protein
	HE616890.36	HE616890	38107	39171	+	505.152	0.266286	1.20271	0.352864	-0.754642	0.450464	0.998118	trpS	SFHH103_00033	450.524	559.78	tryptophanyl-tRNA synthetase
	HE616890.37	HE616890	39224	39715	+	430.785	-0.138773	-1.10097	0.375139	0.369924	0.711439	0.998118	-	SFHH103_00034	456.104	405.466	conserved hypothetical protein
	HE616890.38	HE616890	39823	40389	+	28825.8	0.262334	1.19942	0.385286	-0.680881	0.495947	0.998118	-	SFHH103_00035	25637	32014.5	NFU1 iron-sulfur cluster scaffold homolog%2C mitochondrial
	HE616890.39	HE616890	40618	41286	+	1520.88	0.47567	1.39056	0.380671	-1.24956	0.211461	0.947803	-	SFHH103_00036	1220.93	1820.82	putative peptidase M22%2C glycoprotease
	HE616890.40	HE616890	41247	41378	-	564.871	0.293436	1.22556	0.429915	-0.682545	0.494894	0.998118	-	SFHH103_00037	489.638	640.105	hypothetical protein predicted by Glimmer/Critica
	HE616890.41	HE616890	41368	41865	+	975.372	0.24517	1.18523	0.364391	-0.672822	0.501061	0.998118	rimI	SFHH103_00038	877.625	1073.12	peptide N-acetyltransferase
	HE616890.42	HE616890	42009	42824	+	218.167	0.26493	1.20158	0.395966	-0.669072	0.50345	0.998118	-	SFHH103_00039	193.79	242.544	1-acyl-sn-glycerol-3-phosphate acyltransferase
	HE616890.43	HE616890	42903	44303	+	897.987	-0.133168	-1.0967	0.358365	0.371599	0.710191	0.998118	miaB	SFHH103_00040	947.115	848.858	(Dimethylallyl)adenosine tRNA methylthiotransferase miaB
	HE616890.44	HE616890	44419	45474	+	1678.38	-0.243683	-1.18401	0.448402	0.543448	0.586822	0.998118	phoH	SFHH103_00041	1874.48	1482.28	phosphate starvation inducible family protein PhoH
	HE616890.45	HE616890	45492	46013	+	822.832	-0.0687132	-1.04878	0.428761	0.16026	0.872677	0.998118	-	SFHH103_00042	849.1	796.564	conserved hypothetical protein
	HE616890.46	HE616890	46010	47170	+	1964.76	0.220781	1.16536	0.391273	-0.564265	0.572574	0.998118	-	SFHH103_00043	1780.33	2149.19	putative hemolysin-related protein
	HE616890.47	HE616890	47196	47771	-	550.764	0.291903	1.22425	0.400396	-0.729037	0.465979	0.998118	-	SFHH103_00044	481.84	619.688	conserved hypothetical protein
	HE616890.48	HE616890	48175	49770	+	1578.53	-0.169327	-1.12453	0.320756	0.527899	0.597569	0.998118	-	SFHH103_00045	1683.44	1473.63	apolipoprotein N-acyltransferase
	HE616890.49	HE616890	49917	50327	+	3272.69	0.103022	1.07402	0.349172	-0.295046	0.767959	0.998118	-	SFHH103_00046	3136.61	3408.77	putative transcriptional regulator
	HE616890.50	HE616890	50551	51819	+	6919.25	0.584019	1.49902	0.395751	-1.47572	0.140018	0.873906	metK	SFHH103_00047	5215.8	8622.69	S-adenosylmethionine synthetase
	HE616890.51	HE616890	52030	52728	+	610.511	0.590213	1.50547	0.399105	-1.47884	0.139183	0.873282	trmB	SFHH103_00048	458.302	762.719	tRNA (guanine-N7-)-methyltransferase
	HE616890.52	HE616890	52860	53117	-	3268.14	0.257247	1.1952	0.411791	-0.624703	0.532166	0.998118	-	SFHH103_00049	2898.08	3638.19	conserved hypothetical protein
	HE616890.53	HE616890	53167	53598	-	2235.21	0.677406	1.59926	0.432474	-1.56635	0.117267	0.849425	hspH	SFHH103_00050	1558.12	2912.3	Hsp20
	HE616890.54	HE616890	53853	54797	+	191.668	-0.0496405	-1.03501	0.30531	0.16259	0.870841	0.998118	-	SFHH103_00051	195.428	187.907	inosine-uridine preferring nucleoside hydrolase
	HE616890.55	HE616890	54862	56214	-	197.578	-0.359479	-1.28296	0.415248	0.865697	0.386656	0.998118	-	SFHH103_00052	228.588	166.568	conserved hypothetical protein
	HE616890.56	HE616890	56499	58910	-	93.8961	-0.555548	-1.46973	0.396614	1.40073	0.161295	0.895227	mcpA	SFHH103_00053	115.812	71.9805	Chemoreceptor McpA
	HE616890.57	HE616890	59140	60039	-	216.214	-0.0172829	-1.01205	0.435751	0.0396623	0.968362	0.998118	-	SFHH103_00054	218.302	214.126	ribokinase
	HE616890.58	HE616890	60091	61299	-	930.308	0.176361	1.13003	0.482982	-0.365149	0.715	0.998118	-	SFHH103_00055	840.443	1020.17	Conserved hypothetical transmembrane protein
	HE616890.59	HE616890	61491	62045	+	71.713	0.0860642	1.06147	0.382843	-0.224803	0.822133	0.998118	-	SFHH103_00056	68.9202	74.5058	putative NADPH-dependent FMN reductase
	HE616890.60	HE616890	62120	62644	+	97.7022	-0.09475	-1.06788	0.404145	0.234445	0.814639	0.998118	def	SFHH103_00057	102.06	93.3446	peptide deformylase
	HE616890.61	HE616890	62725	63660	+	170.791	-0.303207	-1.23388	0.41063	0.738395	0.460274	0.998118	fmt	SFHH103_00058	193.139	148.442	methionyl-tRNA formyltransferase
	HE616890.62	HE616890	63660	64403	+	72.3946	-0.16188	-1.11874	0.415544	0.389562	0.69686	0.998118	truA	SFHH103_00059	77.3089	67.4803	tRNA pseudouridine synthase A
	HE616890.63	HE616890	64417	65013	-	119.611	-0.231692	-1.17421	0.331902	0.698071	0.485133	0.998118	-	SFHH103_00060	130.702	108.519	Conserved hypothetical transmembrane protein
	HE616890.64	HE616890	65000	66193	-	677.068	-0.0817616	-1.05831	0.297385	0.274935	0.783366	0.998118	dapE	SFHH103_00061	698.398	655.737	succinyl-diaminopimelate desuccinylase
	HE616890.65	HE616890	66368	69553	-	1555.58	0.98327	1.97694	0.482364	-2.03844	0.0415059	0.623074	mexF	SFHH103_00062	785.544	2325.62	multidrug-efflux system transmembrane protein
	HE616890.66	HE616890	69683	70888	-	2876.06	1.10972	2.15803	0.476165	-2.33053	0.0197779	0.41752	mexE	SFHH103_00063	1346.19	4405.93	putative multidrug efflux system transmembrane protein
	HE616890.67	HE616890	70930	71745	-	5104.48	1.15192	2.2221	0.459915	-2.50464	0.0122576	0.314864	llpE	SFHH103_00064	2452.88	7756.08	Putative esterase/lipase
	HE616890.68	HE616890	71882	72793	+	558.738	0.790588	1.72978	0.433336	-1.82443	0.0680878	0.742263	-	SFHH103_00065	363.27	754.206	putative transcription regulator protein
	HE616890.69	HE616890	72823	74724	-	372.04	0.186063	1.13766	0.410301	-0.453481	0.650202	0.998118	deaD	SFHH103_00066	341.153	402.926	putative ATP-dependent RNA helicase protein
	HE616890.70	HE616890	74882	75265	-	71.2799	0.242598	1.18312	0.370683	-0.654464	0.512813	0.998118	-	SFHH103_00067	64.1004	78.4594	Conserved hypothetical transmembrane protein
	HE616890.71	HE616890	75268	76125	-	796.024	0.00956192	1.00665	0.402878	-0.023734	0.981065	0.998263	dapD	SFHH103_00068	792.331	799.717	2%2C3%2C4%2C5-tetrahydropyridine-2%2C6-dicarboxylate N-succinyltransferase
	HE616890.72	HE616890	76430	77329	+	230.622	-0.0566497	-1.04005	0.372192	0.152205	0.879025	0.998118	-	SFHH103_00069	235.652	225.593	conserved hypothetical protein
	HE616890.73	HE616890	77348	78061	-	198.537	0.164943	1.12112	0.370811	-0.444817	0.656452	0.998118	-	SFHH103_00070	185.374	211.7	Probable hydrolase
	HE616890.74	HE616890	78164	79078	+	104.746	-0.259636	-1.19718	0.433368	0.599112	0.549098	0.998118	-	SFHH103_00071	117.577	91.9145	conserved putative integral membrane protein
	HE616890.75	HE616890	79148	80227	+	301.44	-0.108343	-1.07799	0.330631	0.327686	0.743149	0.998118	ada	SFHH103_00072	314.697	288.183	putative transcription regulator protein
	HE616890.76	HE616890	80164	80991	+	248.753	-0.0988676	-1.07093	0.311197	0.317701	0.750712	0.998118	-	SFHH103_00073	258.076	239.43	putative carboxyvinyl-carboxyphosphonate phosphorylmutase
	HE616890.77	HE616890	81158	82321	+	205.533	-0.0791701	-1.05641	0.32223	0.245695	0.805918	0.998118	-	SFHH103_00074	211.7	199.367	Putative transposase
	HE616890.78	HE616890	82459	83346	-	795.033	-0.169546	-1.1247	0.347434	0.487996	0.625553	0.998118	argB	SFHH103_00075	849.115	740.95	acetylglutamate kinase
	HE616890.79	HE616890	83539	84078	+	864.573	0.108393	1.07803	0.328994	-0.329469	0.741801	0.998118	-	SFHH103_00076	827.838	901.307	predicted RNA polymerase sigma-70 factor
	HE616890.80	HE616890	84075	84794	+	713.45	0.198481	1.14749	0.297283	-0.667651	0.504357	0.998118	-	SFHH103_00077	659.215	767.686	Conserved hypothetical transmembrane protein
	HE616890.81	HE616890	84987	85544	+	59.0446	-0.413316	-1.33174	0.405367	1.01961	0.307914	0.99751	-	SFHH103_00078	69.7844	48.3048	conserved hypothetical secreted protein
	HE616890.82	HE616890	85702	86199	+	122.658	0.168419	1.12383	0.362378	-0.464762	0.642102	0.998118	-	SFHH103_00079	114.431	130.886	peptide-methionine (R)-S-oxide reductase
	HE616890.83	HE616890	86338	86877	-	88.3761	0.262495	1.19955	0.399357	-0.657294	0.510992	0.998118	-	SFHH103_00080	78.0447	98.7074	conserved hypothetical membrane associated protein
	HE616890.84	HE616890	87020	87673	-	190.913	0.254056	1.19256	0.303459	-0.837201	0.40248	0.998118	engB	SFHH103_00081	172.194	209.631	Probable GTP-binding protein EngB
	HE616890.85	HE616890	87838	89619	-	1982.72	0.272361	1.20778	0.33648	-0.809441	0.418261	0.998118	yidC	SFHH103_00082	1768.5	2196.94	putative inner membrane protein translocase component YidC
	HE616890.86	HE616890	89616	90002	-	1787.76	0.0433872	1.03053	0.323193	-0.134246	0.893208	0.998118	rnpA	SFHH103_00083	1757.11	1818.4	ribonuclease P protein component
	HE616890.87	HE616890	90035	90169	-	3853.37	0.0342418	1.02402	0.417086	-0.0820977	0.934569	0.998118	rpmH	SFHH103_00084	3794.09	3912.66	50S ribosomal protein L34
	HE616890.88	HE616890	90490	92493	+	205.11	-0.771526	-1.70707	0.352453	2.18902	0.0285956	0.507114	mcpT	SFHH103_00085	266.97	143.25	methyl-accepting chemotaxis protein McpT
	HE616890.89	HE616890	92682	93479	+	109.237	-0.373358	-1.29536	0.361277	1.03344	0.301398	0.994253	-	SFHH103_00086	125.58	92.8944	conserved hypothetical transmembrane protein
	HE616890.90	HE616890	93498	94922	+	142.931	-0.15068	-1.11009	0.331589	0.454418	0.649528	0.998118	merA1	SFHH103_00087	151.26	134.601	predicted mercuric reductase MerA1
	HE616890.91	HE616890	94944	96425	+	442.731	0.306066	1.23633	0.324121	-0.944294	0.34502	0.998118	-	SFHH103_00088	389.936	495.525	two component sensor histidine kinase transmembrane protein
	HE616890.92	HE616890	96680	96756	+	192.475	0.781112	1.71845	0.356746	-2.18955	0.0285572	0.507114	-	SFHH103_RNA00001	133.59	251.36	tRNA-Arg
	HE616890.93	HE616890	96821	97291	-	1566.04	0.568687	1.48317	0.36425	-1.56126	0.118463	0.849425	-	SFHH103_00089	1206.52	1925.56	conserved hypothetical protein
	HE616890.94	HE616890	97419	98096	-	2729.63	-0.0527317	-1.03723	0.342233	0.154081	0.877546	0.998118	-	SFHH103_00090	2787.6	2671.66	hypothetical transmembrane protein containing an isoprenylcysteine carboxyl methyltransferase domain
	HE616890.95	HE616890	98292	98396	+	499.308	0.430642	1.34783	0.452186	-0.952357	0.340916	0.998118	-	SFHH103_00091	396.647	601.969	hypothetical protein predicted by Glimmer/Critica
	HE616890.96	HE616890	98410	98904	-	628.792	0.463707	1.37908	0.422253	-1.09817	0.272129	0.980259	-	SFHH103_00092	499.416	758.167	conserved hypothetical protein
	HE616890.97	HE616890	98885	99871	-	1044.78	0.0344738	1.02418	0.374543	-0.0920423	0.926664	0.998118	-	SFHH103_00093	1030.12	1059.44	aldo/keto reductase
	HE616890.98	HE616890	99965	100549	-	39.825	-0.417528	-1.33564	0.476905	0.875495	0.381305	0.998118	-	SFHH103_00094	48.5194	31.1306	conserved hypothetical protein
	HE616890.99	HE616890	100801	104505	-	3705.62	-0.522013	-1.43596	0.3636	1.43568	0.151094	0.889653	putA	SFHH103_00095	4488.61	2922.63	bifunctional PutA protein
	HE616890.100	HE616890	104693	105007	-	194.029	0.0561096	1.03966	0.37882	-0.148117	0.88225	0.998118	-	SFHH103_00096	189.863	198.196	conserved hypothetical protein
	HE616890.101	HE616890	105098	105904	-	90.0258	-0.081369	-1.05802	0.356243	0.228409	0.819328	0.998118	-	SFHH103_00097	93.184	86.8677	conserved hypothetical protein
	HE616890.102	HE616890	106088	107122	+	499.871	0.482792	1.39745	0.319666	-1.5103	0.130967	0.864708	-	SFHH103_00098	406.631	593.111	proline racemase
	HE616890.103	HE616890	107268	107831	-	566.757	0.205455	1.15305	0.42199	-0.486872	0.626349	0.998118	-	SFHH103_00099	395.883	737.632	conserved hypothetical transmembrane protein
	HE616890.104	HE616890	108024	108644	+	110.276	-0.324974	-1.25264	0.409599	0.793395	0.427548	0.998118	-	SFHH103_00100	125.681	94.8712	conserved hypothetical protein
	HE616890.105	HE616890	108636	110519	-	245.266	-0.0864703	-1.06177	0.297713	0.290449	0.771473	0.998118	cyaD1	SFHH103_00101	253.366	237.166	putative adenylate cyclase transmembrane protein
	HE616890.106	HE616890	110525	111229	-	524.166	0.225121	1.16888	0.310911	-0.72407	0.469023	0.998118	-	SFHH103_00102	478.219	570.112	putative transcriptional regulator%2C Crp/Fnr family
	HE616890.107	HE616890	111460	111897	+	307.616	-0.258504	-1.19624	0.364839	0.708543	0.478608	0.998118	-	SFHH103_00103	340.212	275.019	conserved hypothetical membrane protein
	HE616890.108	HE616890	111973	112401	-	54.399	-0.397713	-1.31742	0.465784	0.853859	0.393183	0.998118	fucU	SFHH103_00104	65.544	43.2541	putative RbsD/FucU transport protein
	HE616890.109	HE616890	112404	113633	-	640.759	0.0173613	1.01211	0.462043	-0.0375751	0.970026	0.998118	frcR	SFHH103_00105	635.533	645.984	putative ROK family transcriptional regulator
	HE616890.110	HE616890	113902	114927	+	1221.98	0.1299	1.09422	0.458657	-0.283218	0.77701	0.998118	frcB	SFHH103_00106	1143.65	1300.3	putative periplasmic binding ABC transporter protein
	HE616890.111	HE616890	115235	116320	+	174.153	-0.379892	-1.30124	0.343066	1.10734	0.268145	0.980259	frcC	SFHH103_00107	200.221	148.085	ABC transporter permease
	HE616890.112	HE616890	117099	117719	+	53.7709	-0.137162	-1.09974	0.453749	0.302287	0.762433	0.998118	frcK	SFHH103_00108	57.0918	50.4499	putative fructose transport system kinase
	HE616890.113	HE616890	117870	118907	+	152.676	-0.0417771	-1.02938	0.421759	0.0990545	0.921095	0.998118	pyrC	SFHH103_00109	155.17	150.183	dihydroorotase%2C homodimeric type
	HE616890.114	HE616890	118932	119630	+	81.4995	-0.54408	-1.45809	0.435525	1.24925	0.211574	0.947803	pyrE	SFHH103_00110	101.426	61.5727	orotate phosphoribosyltransferase
	HE616890.115	HE616890	119688	120614	+	75.1443	-0.431125	-1.34828	0.473616	0.910283	0.362673	0.998118	frk	SFHH103_00111	91.6214	58.6672	probable fructokinase protein
	HE616890.116	HE616890	121006	122631	-	1020.86	-0.121219	-1.08765	0.373843	0.32425	0.745749	0.998118	pgi	SFHH103_00112	1072.01	969.711	glucose-6-phosphate isomerase
	HE616890.117	HE616890	122804	124504	-	698.188	-0.53529	-1.44923	0.393244	1.36122	0.173446	0.904973	fadD	SFHH103_00113	855.898	540.478	acyl-CoA synthetase
	HE616890.118	HE616890	124910	126085	+	245.211	-0.168409	-1.12382	0.365557	0.460691	0.64502	0.998118	-	SFHH103_00114	262.232	228.19	putative transmembrane protein
	HE616890.119	HE616890	126191	128875	+	153.564	-0.530255	-1.44418	0.384861	1.37778	0.16827	0.898353	kdpD	SFHH103_00115	187.151	119.977	two-component sensor histidine kinase KdpD
	HE616890.120	HE616890	128961	129626	+	49.4324	-0.487961	-1.40246	0.450321	1.08358	0.278549	0.980319	-	SFHH103_00116	60.7067	38.1581	putative CDP-alcohol phosphatidyltransferase
	HE616890.121	HE616890	129623	130234	+	268.033	0.316488	1.24529	0.40339	-0.78457	0.432706	0.998118	-	SFHH103_00117	231.713	304.353	putative acyltransferase protein
	HE616890.122	HE616890	130242	131183	+	2379.89	0.338196	1.26417	0.411769	-0.821325	0.411461	0.998118	cdsA2	SFHH103_00118	2026.81	2732.98	probable phosphatidate cytidylyltransferase
	HE616890.123	HE616890	131245	131625	-	6723.16	0.189782	1.14059	0.451331	-0.420494	0.674125	0.998118	-	SFHH103_00119	6106.55	7339.76	putative transcriptional regulator protein
	HE616890.124	HE616890	131639	131893	-	4835.76	0.232642	1.17499	0.484241	-0.480427	0.630924	0.998118	-	SFHH103_00120	4214.28	5457.23	hypothetical protein
	HE616890.125	HE616890	132331	133623	+	195.036	-0.402891	-1.32215	0.399235	1.00916	0.312899	0.998118	-	SFHH103_00121	228.34	161.733	DNA integration/recombination/invertion protein
	HE616890.126	HE616890	134329	134541	+	110.669	-0.0363763	-1.02553	0.355475	0.102331	0.918494	0.998118	-	SFHH103_00122	112.031	109.306	hypothetical protein predicted by Glimmer/Critica
	HE616890.127	HE616890	134658	134975	+	137.663	-0.187844	-1.13906	0.344356	0.545493	0.585414	0.998118	-	SFHH103_00123	147.774	127.551	conserved hypothetical protein
	HE616890.128	HE616890	135703	136647	+	116.687	-0.314086	-1.24322	0.362806	0.865713	0.386648	0.998118	-	SFHH103_00124	131.907	101.467	Putative DNA primase
	HE616890.129	HE616890	136644	137717	+	163.153	-0.248971	-1.18836	0.33474	0.743775	0.457012	0.998118	-	SFHH103_00125	179.534	146.772	hypothetical protein predicted by Glimmer/Critica
	HE616890.130	HE616890	137714	138352	+	126.767	-0.168798	-1.12412	0.374243	0.451039	0.651961	0.998118	rnhA	SFHH103_00126	135.485	118.049	putative ribonuclease HI
	HE616890.131	HE616890	138408	138926	+	287.172	-0.066158	-1.04692	0.343387	0.192663	0.847223	0.998118	-	SFHH103_00127	295.114	279.23	hypothetical protein predicted by Glimmer/Critica
	HE616890.132	HE616890	139101	139193	-	187.106	-0.391253	-1.31153	0.447789	0.873745	0.382257	0.998118	-	SFHH103_00128	222.201	152.01	hypothetical protein predicted by Glimmer/Critica
	HE616890.133	HE616890	139521	139847	-	4208.7	-0.593054	-1.50844	0.450771	1.31564	0.188294	0.933355	-	SFHH103_00129	5385.83	3031.57	conserved hypothetical protein
	HE616890.134	HE616890	139844	140089	-	3272.87	-0.521326	-1.43527	0.488683	1.0668	0.286063	0.984889	-	SFHH103_00130	4224.41	2321.33	conserved hypothetical protein
	HE616890.135	HE616890	140772	142241	+	28.9892	-0.848766	-1.80096	0.461101	1.84074	0.0656599	NA	-	SFHH103_00131	40.5905	17.3879	conserved hypothetical protein
	HE616890.136	HE616890	142241	144298	+	48.0842	-0.702908	-1.62778	0.460065	1.52784	0.126551	0.856152	-	SFHH103_00132	64.2755	31.893	conserved hypothetical protein
Possible_Low_Expression	HE616890.137	HE616890	144298	144534	+	15.3032	-0.505321	-1.41944	0.474139	1.06577	0.28653	NA	-	SFHH103_00133	22.7466	7.85974	conserved hypothetical protein
	HE616890.138	HE616890	144565	145530	+	40.1706	-0.748181	-1.67967	0.459619	1.62783	0.103561	0.834496	-	SFHH103_00134	54.3785	25.9627	conserved hypothetical protein
	HE616890.139	HE616890	145556	146551	+	43.0765	-0.306153	-1.23641	0.416421	0.735201	0.462217	0.998118	-	SFHH103_00135	48.9237	37.2293	putative phage-related protein
	HE616890.140	HE616890	146564	146998	+	22.229	-0.538165	-1.45212	0.482103	1.11629	0.2643	NA	-	SFHH103_00136	28.5228	15.9351	hypothetical secreted protein predicted by Glimmer/Critica
Possible_Low_Expression	HE616890.141	HE616890	147071	147250	+	11.0389	-0.318637	-1.24715	0.498397	0.639323	0.522613	NA	-	SFHH103_00137	13.6222	8.45561	hypothetical protein predicted by Glimmer/Critica
Possible_Low_Expression	HE616890.142	HE616890	147247	147570	+	12.0406	-0.215747	-1.16131	0.499788	0.431678	0.665975	NA	-	SFHH103_00138	13.8153	10.2659	conserved hypothetical protein
Possible_Low_Expression	HE616890.143	HE616890	147570	147788	+	6.48317	-0.295415	-1.22724	0.458464	0.644358	0.519343	NA	-	SFHH103_00139	8.6553	4.31104	hypothetical protein predicted by Glimmer/Critica
Possible_Low_Expression	HE616890.144	HE616890	147713	147874	-	5.11692	-0.0273046	-1.01911	0.440247	0.062021	0.950546	NA	-	SFHH103_00140	5.27966	4.95419	hypothetical protein predicted by Glimmer/Critica
Possible_Low_Expression	HE616890.145	HE616890	147785	147961	+	7.46628	-0.182988	-1.13523	0.486168	0.376388	0.706628	NA	-	SFHH103_00141	8.69205	6.2405	hypothetical protein predicted by Glimmer/Critica
Possible_Low_Expression	HE616890.146	HE616890	147958	148560	+	10.6708	-0.271846	-1.20735	0.499029	0.54475	0.585925	NA	-	SFHH103_00142	12.7667	8.57478	conserved hypothetical protein
Possible_Low_Expression	HE616890.147	HE616890	148557	149159	+	11.6767	-0.133637	-1.09706	0.499225	0.267689	0.788939	NA	-	SFHH103_00143	12.73	10.6234	conserved hypothetical protein
	HE616890.148	HE616890	149183	150769	+	37.7129	-0.272548	-1.20794	0.461817	0.590165	0.55508	0.998118	-	SFHH103_00144	42.7706	32.6553	conserved hypothetical protein
Possible_Low_Expression	HE616890.149	HE616890	150769	151230	+	9.32993	-0.6406	-1.55898	0.477026	1.3429	0.179304	NA	-	SFHH103_00145	14.7536	3.90623	hypothetical protein
	HE616890.150	HE616890	151234	152580	+	57.2649	-0.252266	-1.19108	0.401544	0.62824	0.529847	0.998118	-	SFHH103_00146	63.5577	50.972	conserved hypothetical protein
Possible_Low_Expression	HE616890.151	HE616890	152577	152831	+	8.46	-0.0989515	-1.07099	0.441963	0.223891	0.822842	NA	-	SFHH103_00147	9.58425	7.33576	hypothetical protein predicted by Glimmer/Critica
	HE616890.152	HE616890	152831	155413	+	108.482	-0.725876	-1.6539	0.390916	1.85686	0.0633313	0.71897	-	SFHH103_00148	140.885	76.0778	hypothetical protein predicted by Glimmer/Critica
	HE616890.153	HE616890	155414	157456	+	352.666	0.0304696	1.02134	0.372512	-0.0817948	0.93481	0.998118	-	SFHH103_00149	348.554	356.778	hypothetical protein predicted by Glimmer/Critica
	HE616890.154	HE616890	157944	159041	+	70.8105	-0.297826	-1.22929	0.412459	0.722072	0.47025	0.998118	-	SFHH103_00150	80.1693	61.4517	hypothetical protein predicted by Glimmer/Critica
	HE616890.155	HE616890	159042	159527	+	157.456	-0.112952	-1.08144	0.422495	0.267345	0.789203	0.998118	-	SFHH103_00151	165.856	149.055	conserved hypothetical protein
	HE616890.156	HE616890	159551	160267	+	40.8354	-0.249698	-1.18896	0.478014	0.522365	0.601416	0.998118	-	SFHH103_00152	46.2291	35.4417	conserved hypothetical protein
Possible_Low_Expression	HE616890.157	HE616890	160295	160615	+	14.5989	-0.72201	-1.64948	0.481602	1.49918	0.133826	NA	-	SFHH103_00153	23.5286	5.66923	hypothetical protein predicted by Glimmer/Critica
	HE616890.158	HE616890	160626	160982	+	39.8074	-0.289312	-1.22206	0.428239	0.675584	0.499305	0.998118	-	SFHH103_00154	45.0054	34.6094	hypothetical transmembrane protein predicted by Glimmer/Critica
	HE616890.159	HE616890	161139	161765	+	73.9592	-0.438141	-1.35486	0.369838	1.18468	0.236142	0.967588	-	SFHH103_00155	87.371	60.5475	hypothetical transmembrane protein predicted by Glimmer/Critica
	HE616890.160	HE616890	162155	163894	+	354.356	-0.0122614	-1.00854	0.338551	0.0362173	0.971109	0.998118	-	SFHH103_00156	356.455	352.257	modification methylase EcaI
	HE616890.161	HE616890	164100	164642	-	1050.11	0.0499093	1.0352	0.432602	-0.11537	0.908152	0.998118	-	SFHH103_00157	1026.29	1073.94	hypothetical protein
	HE616890.162	HE616890	164913	165128	-	210.567	-0.0713784	-1.05072	0.420325	0.169817	0.865154	0.998118	-	SFHH103_00158	217.722	203.411	hypothetical protein
	HE616890.163	HE616890	165819	166088	-	42.5194	-0.00323237	-1.00224	0.427398	0.0075629	0.993966	0.999087	-	SFHH103_00159	42.6416	42.3972	hypothetical protein predicted by Glimmer/Critica
	HE616890.164	HE616890	166936	167727	+	28.3396	-0.359428	-1.28292	0.479715	0.749252	0.453705	NA	-	SFHH103_00160	33.7657	22.9134	hypothetical protein predicted by Glimmer/Critica
	HE616890.165	HE616890	167724	168119	+	22.2248	-0.571301	-1.48586	0.476204	1.1997	0.230257	NA	-	SFHH103_00161	28.7527	15.6968	hypothetical protein predicted by Glimmer/Critica
Possible_Low_Expression	HE616890.166	HE616890	168262	168337	-	14.947	-0.392263	-1.31245	0.497958	0.787743	0.430847	NA	-	SFHH103_RNA00002	18.6993	11.1947	tRNA-Thr
	HE616890.167	HE616890	168412	169422	-	986.093	-1.02849	-2.03989	0.448095	2.29525	0.0217189	0.443657	-	SFHH103_00162	1437.96	534.222	conserved hypothetical protein
	HE616890.168	HE616890	169707	170879	+	434.876	-0.0966834	-1.06931	0.329339	0.293568	0.769088	0.998118	-	SFHH103_00163	451.177	418.575	conserved hypothetical protein
	HE616890.169	HE616890	170895	171797	-	261.804	-0.259135	-1.19676	0.373135	0.694481	0.487381	0.998118	-	SFHH103_00164	289.652	233.956	conserved hypothetical protein
	HE616890.170	HE616890	172084	173343	+	149.383	-0.0350234	-1.02457	0.339039	0.103302	0.917723	0.998118	phoR	SFHH103_00165	151.756	147.01	phosphate regulon sensor PhoR
	HE616890.171	HE616890	173537	174571	+	1475.44	-0.00788504	-1.00548	0.313093	0.0251843	0.979908	0.998118	pstS	SFHH103_00166	1479.94	1470.93	Phosphate-binding protein PstS
	HE616890.172	HE616890	174669	176153	+	396.776	0.169741	1.12486	0.294358	-0.576649	0.564176	0.998118	pstC	SFHH103_09500	371.099	422.453	PstC
	HE616890.173	HE616890	176150	177472	+	262.075	0.134849	1.09798	0.300457	-0.448812	0.653567	0.998118	pstA	SFHH103_00167	248.326	275.825	phosphate ABC transporter%2C inner membrane subunit PstA
	HE616890.174	HE616890	177486	178301	+	368.648	-0.0250275	-1.0175	0.31263	0.0800545	0.936194	0.998118	pstB	SFHH103_00168	372.46	364.836	ABC phosphate transporter%2C ATPase subunit PstB
	HE616890.175	HE616890	178358	179068	+	245.039	0.285368	1.21872	0.319682	-0.892662	0.372038	0.998118	phoU	SFHH103_00169	218.018	272.061	Phosphate transport system protein PhoU
	HE616890.176	HE616890	179118	179801	+	221.578	0.208135	1.15519	0.333975	-0.623204	0.533151	0.998118	phoB	SFHH103_00170	203.081	240.075	Phosphate regulon transcriptional regulatory protein PhoB
	HE616890.177	HE616890	179898	180416	-	1117.86	-0.677287	-1.59913	0.314896	2.15083	0.0314898	0.540119	-	SFHH103_00171	1406.52	829.193	conserved hypothetical protein
	HE616890.178	HE616890	180830	182029	+	3191.97	-0.0565797	-1.04	0.42797	0.132205	0.894822	0.998118	argD	SFHH103_00172	3274.16	3109.79	acetylornithine aminotransferase
	HE616890.179	HE616890	182099	183016	+	2158.21	0.106513	1.07662	0.345926	-0.307907	0.758153	0.998118	argF	SFHH103_00173	2065.53	2250.88	ornithine carbamoyltransferase
	HE616890.180	HE616890	183303	184298	+	893.351	0.081317	1.05798	0.326527	-0.249037	0.803333	0.998118	hslO	SFHH103_00174	864.652	922.049	Hsp33 protein
	HE616890.181	HE616890	184311	184703	-	1656.11	0.0601294	1.04256	0.347016	-0.173275	0.862435	0.998118	apaG	SFHH103_00175	1616.29	1695.92	ApaG
	HE616890.182	HE616890	184815	185429	+	80.5401	0.494434	1.40877	0.368574	-1.34148	0.179765	0.918766	-	SFHH103_00176	64.2568	96.8233	predicted CDP-alcohol phosphatidyltransferase
	HE616890.183	HE616890	185483	186667	-	970.617	0.544317	1.45833	0.325118	-1.67421	0.0940885	0.815778	metZ	SFHH103_00177	765.397	1175.84	O-succinylhomoserine sulfhydrylase
	HE616890.184	HE616890	186865	187962	+	123.452	-0.631675	-1.54936	0.356389	1.77243	0.0763225	0.772031	dcd	SFHH103_00178	154.296	92.6088	2'-deoxycytidine 5'-triphosphate deaminase
Possible_Low_Expression	HE616890.185	HE616890	188013	188087	+	12.2358	-0.719172	-1.64624	0.49821	1.44351	0.148876	NA	-	SFHH103_RNA00003	18.4694	6.00216	tRNA-Gly
	HE616890.186	HE616890	188203	189054	+	122.161	-0.233722	-1.17586	0.378804	0.616999	0.537235	0.998118	-	SFHH103_00179	134.445	109.876	predicted extracellular amino acid solute-binding protein
	HE616890.187	HE616890	189186	189596	-	77.8877	0.592044	1.50738	0.3861	-1.5334	0.125178	0.856152	-	SFHH103_00180	58.8575	96.9179	conserved hypothetical protein
	HE616890.188	HE616890	189645	190460	-	122.329	-0.240231	-1.18118	0.364974	0.658213	0.510401	0.998118	-	SFHH103_00181	134.161	110.496	hypothetical conserved transmembrane protein
	HE616890.189	HE616890	190473	191126	-	356.833	0.0496407	1.03501	0.340346	-0.145854	0.884037	0.998118	-	SFHH103_00182	349.375	364.291	putative transcription regulator protein
	HE616890.190	HE616890	191283	191807	-	289.606	0.073434	1.05222	0.392206	-0.187233	0.851478	0.998118	-	SFHH103_00183	280.931	298.281	putative transcriptional regulator protein
	HE616890.191	HE616890	191976	192449	+	67.643	-0.288082	-1.22102	0.386621	0.745129	0.456194	0.998118	-	SFHH103_00184	75.8092	59.4768	conserved hypothetical protein
	HE616890.192	HE616890	192468	193049	-	132.121	-0.497207	-1.41148	0.332938	1.49339	0.135335	0.865503	-	SFHH103_00185	157.699	106.543	hypothetical protein
	HE616890.193	HE616890	193156	193452	-	96.8529	0.140894	1.10259	0.375571	-0.375146	0.707552	0.998118	-	SFHH103_00186	91.427	102.279	conserved hypothetical protein
	HE616890.194	HE616890	193738	194190	+	253.208	-0.1021	-1.07333	0.304109	0.335735	0.737071	0.998118	-	SFHH103_00187	263.272	243.145	Aminoglycoside N(6')-acetyltransferase
	HE616890.195	HE616890	194451	196664	-	578.512	-1.10276	-2.14766	0.426085	2.58813	0.00964973	0.275113	fadB	SFHH103_00188	847.232	309.791	putative fatty oxidation complex alpha subunit
	HE616890.196	HE616890	196686	197894	-	430.797	-0.949551	-1.93127	0.386883	2.45436	0.0141136	0.334905	fadA	SFHH103_00189	595.893	265.701	acetyl-CoA acetyltransferase
	HE616890.197	HE616890	198006	199802	-	4992.84	-0.53514	-1.44908	0.459774	1.16392	0.244456	0.967588	-	SFHH103_00190	6293.65	3692.02	acyl-CoA dehydrogenase
	HE616890.198	HE616890	200224	203919	+	354.446	-0.498678	-1.41292	0.389434	1.28052	0.200363	0.93542	-	SFHH103_00191	428.321	280.571	conserved hypothetical protein
	HE616890.199	HE616890	204308	205234	+	162.12	-0.118235	-1.08541	0.350914	0.336934	0.736167	0.998118	-	SFHH103_00192	169.986	154.253	putative transmembrane protein
	HE616890.200	HE616890	205234	206037	+	91.1266	0.0465755	1.03281	0.407033	-0.114427	0.908899	0.998118	-	SFHH103_00193	89.1186	93.1347	hypothetical transmembrane protein
	HE616890.201	HE616890	206206	206442	+	141.599	0.116499	1.0841	0.349154	-0.33366	0.738636	0.998118	-	SFHH103_00194	135.237	147.962	putative transcriptional regulator protein
	HE616890.202	HE616890	206439	207164	-	129.397	-0.00131778	-1.00091	0.321176	0.00410297	0.996726	0.999087	-	SFHH103_00195	129.433	129.361	conserved hypothetical protein
	HE616890.203	HE616890	207425	210019	-	381.043	-0.325467	-1.25307	0.368399	0.883464	0.376986	0.998118	lhr	SFHH103_00196	432.366	329.72	putative ATP-dependent helicase protein
	HE616890.204	HE616890	210127	211290	-	176.9	-0.202182	-1.15044	0.306752	0.659105	0.509828	0.998118	-	SFHH103_00197	190.664	163.137	Putative transposase
	HE616890.205	HE616890	211481	212116	-	241.311	-0.0963982	-1.0691	0.398781	0.241732	0.808988	0.998118	-	SFHH103_00198	251.745	230.876	putative transmembrane protein
	HE616890.206	HE616890	212221	213159	-	409.626	-0.222482	-1.16674	0.349894	0.635854	0.524871	0.998118	-	SFHH103_00199	446.027	373.225	putative methyltransferase
	HE616890.207	HE616890	213304	213570	+	1200.58	0.002546	1.00177	0.391324	-0.00650613	0.994809	0.999087	-	SFHH103_00200	1198.94	1202.22	conserved hypothetical protein
	HE616890.208	HE616890	213573	214076	+	1513.14	0.113061	1.08152	0.374856	-0.301612	0.762948	0.998118	-	SFHH103_00201	1441.49	1584.78	conserved hypothetical protein
	HE616890.209	HE616890	214124	215491	+	458.527	-0.0142326	-1.00991	0.354795	0.040115	0.968001	0.998118	dinF	SFHH103_00202	460.817	456.236	putative transmembrane protein
	HE616890.210	HE616890	215467	216555	-	121.758	0.170027	1.12508	0.430728	-0.394742	0.693033	0.998118	pyrD	SFHH103_00203	111.866	131.65	PyrD
	HE616890.211	HE616890	217020	217451	+	1874.92	0.263161	1.20011	0.412906	-0.637339	0.523904	0.998118	-	SFHH103_00204	1657.54	2092.3	conserved hypothetical protein
	HE616890.212	HE616890	217558	218205	+	192.185	0.138968	1.10112	0.39487	-0.351933	0.724888	0.998118	-	SFHH103_00205	181.079	203.29	putative transcription regulator protein
	HE616890.213	HE616890	218349	221855	-	246.78	-0.403483	-1.3227	0.311673	1.29457	0.195467	0.933355	-	SFHH103_00206	285.265	208.296	two-component sensor histidine kinase protein
	HE616890.214	HE616890	222101	222529	+	646.475	0.150026	1.10959	0.354602	-0.423083	0.672235	0.998118	mscL	SFHH103_00207	607.364	685.585	Probable large-conductance mechanosensitive channel transmembrane protein MscL
	HE616890.215	HE616890	222670	223836	+	394.943	-0.830427	-1.77821	0.306379	2.71046	0.00671902	0.219743	aspB	SFHH103_00208	517.586	272.301	aspartate aminotransferase AspB
	HE616890.216	HE616890	224015	225055	+	167.304	0.152953	1.11184	0.417498	-0.366355	0.7141	0.998118	galE	SFHH103_00209	155.602	179.005	UDP-galactose 4-epimerase protein
	HE616890.217	HE616890	225064	225369	-	407.153	0.215106	1.16079	0.438135	-0.490958	0.623456	0.998118	pchB	SFHH103_00210	366.087	448.219	putative salicylate biosynthesis protein PchB
	HE616890.218	HE616890	225739	226743	-	666.936	-0.0468407	-1.033	0.463579	0.101041	0.919518	0.998118	qxtB	SFHH103_00211	682.939	650.933	Putative quinol oxidase subunit II transmembrane protein QxtB
	HE616890.219	HE616890	226733	228148	-	1743.38	-0.274384	-1.20948	0.465075	0.589979	0.555205	0.998118	qxtA	SFHH103_00212	1984.76	1502	putative quinol oxidase subunit I transmembrane protein QxtA
	HE616890.220	HE616890	228360	229529	-	40.1454	-0.479188	-1.39396	0.449783	1.06538	0.286706	0.986207	hipO2	SFHH103_00213	49.1356	31.1552	putative hippurate hydrolase protein
	HE616890.221	HE616890	229531	230355	-	26.2033	-0.780661	-1.71792	0.497483	1.56922	0.116596	NA	occM	SFHH103_00214	38.1626	14.244	OccM
	HE616890.222	HE616890	230352	231077	-	32.7789	-0.400941	-1.32037	0.454566	0.88203	0.37776	0.998118	-	SfHH103_09510	38.9993	26.5586	ABC transporter permease
	HE616890.223	HE616890	231138	231920	-	211.711	0.249518	1.18881	0.472996	-0.527527	0.597828	0.998118	-	SfHH103_09520	183.84	239.581	extracellular solute-binding protein
	HE616890.224	HE616890	231957	232730	-	249.338	0.246535	1.18635	0.411438	-0.599204	0.549037	0.998118	-	SFHH103_00215	222.689	275.988	Amino-acid transport ATP-binding protein
	HE616890.225	HE616890	233002	233616	+	560.035	0.132551	1.09623	0.433348	-0.305876	0.759699	0.998118	-	SFHH103_00216	526.126	593.943	HTH-type transcriptional regulator
	HE616890.226	HE616890	233635	234843	+	322.995	0.0357018	1.02506	0.444147	-0.0803829	0.935933	0.998118	-	SFHH103_00217	317.914	328.076	predicted aminotransferase
	HE616890.227	HE616890	234925	236538	+	497.552	-0.139827	-1.10177	0.360675	0.387682	0.698252	0.998118	ilvB1	SFHH103_00218	526.377	468.726	Putative acetolactate synthase isozyme I large subunit
	HE616890.228	HE616890	236697	237104	+	1739.97	0.210194	1.15684	0.435324	-0.482845	0.629205	0.998118	-	SFHH103_00219	1570.89	1909.05	conserved hypothetical protein
	HE616890.229	HE616890	237207	239741	+	2130.1	0.251177	1.19018	0.414158	-0.606477	0.544198	0.998118	secD	SFHH103_00220	1893.67	2366.52	Protein-export membrane protein SecD
	HE616890.230	HE616890	240248	240454	+	1349.4	-0.399396	-1.31896	0.353558	1.12965	0.258625	0.97311	-	SFHH103_00221	1566.68	1132.12	conserved hypothetical protein
	HE616890.231	HE616890	240763	241773	+	1016.94	0.177546	1.13096	0.357436	-0.496721	0.619386	0.998118	kpsF	SFHH103_00222	943.633	1090.25	sugar isomerase KpsF
	HE616890.232	HE616890	241743	243074	-	132.654	0.265191	1.2018	0.391131	-0.678011	0.497765	0.998118	rkpJ	SFHH103_00223	117.871	147.436	Capsule polysaccharide export protein RkpJ
	HE616890.233	HE616890	243102	244697	-	114.719	-0.208203	-1.15525	0.342756	0.60744	0.543559	0.998118	rkpI	SFHH103_00224	124.135	105.304	capsular polysaccharide biosynthesis\export transmembrane protein RkpI
	HE616890.234	HE616890	244807	245610	-	50.5064	-0.287885	-1.22085	0.416377	0.691404	0.489311	0.998118	rkpH	SFHH103_00225	56.8525	44.1602	Short-chain dehydrogenase/reductase RkpH
	HE616890.235	HE616890	245754	247169	-	598.232	0.0489959	1.03454	0.31938	-0.15341	0.878075	0.998118	rkpG	SFHH103_00226	586.982	609.481	acyl-transferase protein RkpG
	HE616890.236	HE616890	247166	254668	-	2249.76	-0.129742	-1.0941	0.327658	0.395969	0.692128	0.998118	rkpA	SFHH103_00227	2365.05	2134.48	type I polyketide synthase RkpA
	HE616890.237	HE616890	255038	256261	+	1092.84	-0.172528	-1.12703	0.372274	0.463443	0.643047	0.998118	rkpU	SFHH103_00228	1171.46	1014.23	K-antigen export protein RkpU
	HE616890.238	HE616890	256493	257092	+	224.88	0.19329	1.14337	0.345907	-0.558793	0.576303	0.998118	pncA	SFHH103_00229	207.064	242.695	pyrazinamidase/nicotinamidase PncA
	HE616890.239	HE616890	257159	258463	+	288.105	0.102609	1.07371	0.35409	-0.289782	0.771983	0.998118	pncB	SFHH103_00230	275.965	300.244	nicotinate phosphoribosyltransferase PncB
	HE616890.240	HE616890	258744	258956	+	564.36	0.1288	1.09338	0.44065	-0.292295	0.770061	0.998118	-	SFHH103_00231	530.569	598.152	conserved hypothetical protein
	HE616890.241	HE616890	258975	259286	+	442.733	0.176786	1.13036	0.433767	-0.407559	0.683598	0.998118	-	SFHH103_00232	406.977	478.489	hypothetical protein predicted by Glimmer/Critica
	HE616890.242	HE616890	259497	261761	+	984.895	0.038618	1.02713	0.315962	-0.122224	0.902722	0.998118	-	SFHH103_00233	970.25	999.54	penicillin-binding protein 1A
	HE616890.243	HE616890	261827	262033	-	30.99	0.147478	1.10763	0.48786	-0.302297	0.762426	0.998118	-	SFHH103_00234	28.587	33.393	conserved hypothetical protein
	HE616890.244	HE616890	263075	264211	-	935.092	0.0301054	1.02109	0.452613	-0.0665148	0.946968	0.998118	-	SFHH103_00235	921.763	948.42	Putative transmembrane protein
	HE616890.245	HE616890	264432	265520	-	97.2249	0.0512296	1.03615	0.361546	-0.141696	0.88732	0.998118	int	SFHH103_00236	95.364	99.0857	putative prophage integrase
	HE616890.246	HE616890	265689	265814	+	27.148	-0.20879	-1.15572	0.477831	0.436953	0.662145	NA	-	SFHH103_00237	30.3346	23.9613	hypothetical protein predicted by Glimmer/Critica
	HE616890.247	HE616890	267343	268212	-	236.701	-0.104105	-1.07483	0.332808	0.312808	0.754426	0.998118	-	SFHH103_00238	246.715	226.686	hypothetical protein predicted by Glimmer/Critica
	HE616890.248	HE616890	268531	269268	-	50.4214	-0.266787	-1.20313	0.421076	0.633585	0.526352	0.998118	-	SFHH103_00239	56.3005	44.5423	Putative insertion sequence ATP-binding protein y4bM/y4kI/y4tA
	HE616890.249	HE616890	269281	270831	-	49.3978	-0.630341	-1.54793	0.4874	1.29327	0.195917	0.933355	-	SFHH103_00240	66.235	32.5607	Putative transposase
	HE616890.250	HE616890	271560	271856	-	53.757	-0.277157	-1.2118	0.401899	0.68962	0.490433	0.998118	-	SFHH103_00241	60.3291	47.1849	conserved hypothetical protein
	HE616890.251	HE616890	271856	273478	-	563.538	-0.0176968	-1.01234	0.306622	0.0577153	0.953975	0.998118	-	SFHH103_00242	567.254	559.822	Transposase
	HE616890.252	HE616890	273543	274217	-	160.873	0.169186	1.12442	0.351497	-0.48133	0.630282	0.998118	-	SFHH103_00243	149.752	171.995	putative transposase protein
	HE616890.253	HE616890	276696	281084	-	328.544	-0.327346	-1.2547	0.386149	0.847721	0.396593	0.998118	-	SFHH103_00244	374.244	282.845	hypothetical protein predicted by Glimmer/Critica
	HE616890.254	HE616890	281581	281745	+	41.5275	-0.100021	-1.07179	0.494656	0.202202	0.839758	0.998118	-	SFHH103_00245	44.2783	38.7766	hypothetical protein predicted by Glimmer/Critica
	HE616890.255	HE616890	283523	284560	-	229.342	-0.0244728	-1.01711	0.390435	0.0626807	0.950021	0.998118	-	SFHH103_00246	232.145	226.538	conserved hypothetical protein
	HE616890.256	HE616890	284535	285614	-	134.666	-0.118895	-1.0859	0.425595	0.279362	0.779967	0.998118	-	SFHH103_00247	142.31	127.023	hypothetical protein predicted by Glimmer/Critica
Possible_Low_Expression	HE616890.257	HE616890	285744	285863	-	14.5683	-0.079283	-1.05649	0.496779	0.159594	0.873201	NA	-	SFHH103_00248	15.2502	13.8865	hypothetical protein predicted by Glimmer/Critica
	HE616890.258	HE616890	286657	287445	+	25.0637	-0.769283	-1.70442	0.499259	1.54085	0.123354	NA	-	SFHH103_00249	36.8841	13.2433	0
Possible_Low_Expression	HE616890.259	HE616890	287455	287919	+	18.386	-0.966073	-1.95352	0.47067	2.05255	0.0401163	NA	-	SFHH103_00250	33.6281	3.1439	conserved hypothetical protein
	HE616890.260	HE616890	287958	288617	+	30.559	-0.70168	-1.6264	0.48722	1.44017	0.149819	0.889497	-	SFHH103_00251	47.9219	13.1961	conserved hypothetical protein
	HE616890.261	HE616890	289026	289379	+	54.2277	-0.418403	-1.33645	0.435076	0.961678	0.336212	0.998118	-	SFHH103_00252	64.891	43.5644	hypothetical trasnposase protein
	HE616890.262	HE616890	289436	290266	-	88.1559	-0.271887	-1.20739	0.433131	0.627725	0.530184	0.998118	-	SFHH103_00253	99.5209	76.7909	conserved hypothetical protein
	HE616890.263	HE616890	290263	290655	-	68.6058	-0.0222445	-1.01554	0.435835	0.0510388	0.959295	0.998118	-	SFHH103_00254	69.5912	67.6203	conserved hypothetical protein
	HE616890.264	HE616890	291578	293899	-	2252.99	-0.0184491	-1.01287	0.413348	0.0446335	0.964399	0.998118	-	SFHH103_00255	2271.78	2234.21	hypothetical transmembrane protein predicted by Glimmer/Critica
	HE616890.265	HE616890	294634	295329	-	132.25	-0.622247	-1.53927	0.368327	1.68939	0.0911451	0.806884	-	SFHH103_00256	165.865	98.6336	conserved hypothetical protein
	HE616890.266	HE616890	295332	296144	-	354.386	-0.27696	-1.21164	0.396295	0.698873	0.484632	0.998118	-	SFHH103_00257	396.842	311.931	hypothetical protein predicted by Glimmer/Critica
Possible_Low_Expression	HE616890.267	HE616890	297547	297705	+	12.3734	-0.764602	-1.6989	0.49979	1.52985	0.126055	NA	-	SFHH103_00258	18.5062	6.2405	hypothetical protein predicted by Glimmer/Critica
	HE616890.268	HE616890	298667	298741	-	29.8154	-0.165711	-1.12172	0.497341	0.333195	0.738987	0.998118	-	SFHH103_RNA00004	33.1215	26.5094	tRNA-Thr
	HE616890.269	HE616890	299004	299222	+	27.3427	-0.541356	-1.45534	0.487432	1.11063	0.266727	NA	-	SFHH103_00259	35.4399	19.2455	conserved hypothetical protein
	HE616890.270	HE616890	299265	300731	+	2961.05	-0.200653	-1.14922	0.332114	0.60417	0.545731	0.998118	murA	SFHH103_00260	3196.23	2725.87	MurA
	HE616890.271	HE616890	300892	301332	+	408.759	0.552201	1.46632	0.354603	-1.55724	0.119415	0.849425	-	SFHH103_00261	318.781	498.737	conserved hypothetical protein
	HE616890.272	HE616890	301367	302671	+	354.751	0.174906	1.12889	0.345526	-0.506201	0.612715	0.998118	hisD	SFHH103_00262	329.443	380.058	HisD
	HE616890.273	HE616890	302668	303144	+	112.933	-0.22127	-1.16576	0.360228	0.61425	0.53905	0.998118	-	SFHH103_00263	123.206	102.661	conserved hypothetical protein
	HE616890.274	HE616890	303156	303617	+	51.9676	-0.393792	-1.31384	0.438495	0.898054	0.369157	0.998118	-	SFHH103_00264	61.2033	42.732	putative arsenate reductase protein
	HE616890.275	HE616890	303796	304014	+	301.31	0.355452	1.27939	0.358223	-0.992263	0.321069	0.998118	infA	SFHH103_00265	258.295	344.325	Translation initiation factor IF-1
	HE616890.276	HE616890	304062	304682	+	364.899	0.191577	1.14201	0.307209	-0.623606	0.532886	0.998118	maf	SFHH103_00266	337.95	391.848	Maf-like protein
	HE616890.277	HE616890	304689	304901	+	170.884	0.351025	1.27547	0.318507	-1.1021	0.27042	0.980259	-	SFHH103_00267	147.333	194.436	zinc-binding protein
	HE616890.278	HE616890	305185	305260	+	58.3382	-0.0276393	-1.01934	0.426326	0.0648314	0.948308	0.998118	-	SFHH103_RNA00005	59.3447	57.3317	tRNA-Phe
	HE616890.279	HE616890	305755	306285	+	321.818	0.101573	1.07294	0.33849	-0.300077	0.764118	0.998118	-	SFHH103_00268	309.123	334.513	conserved hypothetical protein
	HE616890.280	HE616890	306490	306864	-	120.468	0.18079	1.1335	0.448124	-0.403437	0.686626	0.998118	-	SFHH103_00269	110.411	130.525	conserved hypothetical protein
	HE616890.281	HE616890	307085	307996	-	108.142	0.300884	1.2319	0.423952	-0.709713	0.477882	0.998118	-	SFHH103_00270	93.7634	122.521	putative transcriptional regulatory protein%2C LysR-family
	HE616890.282	HE616890	308189	309481	+	97.6943	0.697059	1.6212	0.345773	-2.01594	0.043806	0.632732	-	SFHH103_00271	70.8149	124.574	conserved hypothetical protein
	HE616890.283	HE616890	309837	314900	-	235.646	-0.366948	-1.28962	0.410915	0.893001	0.371857	0.998118	-	SFHH103_00272	273.189	198.103	conserved hypothetical protein
	HE616890.284	HE616890	315631	317688	+	128.056	-0.276292	-1.21108	0.356966	0.774001	0.43893	0.998118	-	SFHH103_00273	142.448	113.663	conserved hypothetical protein
	HE616890.285	HE616890	317716	318969	+	51.613	-0.172654	-1.12713	0.396559	0.43538	0.663287	0.998118	-	SFHH103_00274	55.4451	47.7808	hypothetical protein predicted by Glimmer/Critica
	HE616890.286	HE616890	319019	320176	+	34.2839	-0.562215	-1.47653	0.472824	1.18906	0.234417	0.967292	glf	SFHH103_00275	43.9388	24.6291	UDP-galactopyranose mutase
	HE616890.287	HE616890	320559	327635	+	172.74	-0.702439	-1.62725	0.444815	1.57917	0.114297	0.847333	-	SFHH103_00276	228.267	117.213	conserved hypothetical protein
	HE616890.288	HE616890	327620	328693	-	619.027	0.510061	1.42411	0.316184	-1.61318	0.106706	0.835346	-	SFHH103_00277	497.57	740.484	HTH-type transcriptional regulator
	HE616890.289	HE616890	329138	329599	-	106.247	0.282112	1.21597	0.334238	-0.844045	0.398644	0.998118	-	SFHH103_00278	94.4718	118.023	conserved hypothetical protein
	HE616890.290	HE616890	329682	329870	-	75.5533	0.269081	1.20504	0.390991	-0.688202	0.491325	0.998118	-	SFHH103_00279	67.1446	83.9621	conserved hypothetical protein
	HE616890.291	HE616890	330040	330294	-	116.802	-0.574076	-1.48872	0.3464	1.65726	0.0974665	0.82059	-	SFHH103_00280	143.138	90.4656	conserved hypothetical protein
	HE616890.292	HE616890	330491	331783	-	50.7055	-0.509036	-1.4231	0.470965	1.08083	0.279771	0.98071	rhaI	SFHH103_00281	63.5858	37.8251	putative sugar isomerase
	HE616890.293	HE616890	331797	333896	-	87.0854	-0.113075	-1.08153	0.373665	0.302612	0.762186	0.998118	rhaD	SFHH103_00282	91.1149	83.056	short chain dehydrogenase
Possible_Low_Expression	HE616890.294	HE616890	333998	334126	-	12.946	-0.114005	-1.08223	0.499532	0.228224	0.819472	NA	-	SFHH103_00283	13.935	11.957	hypothetical protein predicted by Glimmer/Critica
	HE616890.295	HE616890	334098	334910	+	76.6144	-0.0304808	-1.02135	0.419626	0.0726382	0.942094	0.998118	-	SFHH103_00284	77.7961	75.4327	Transcription regulator DeoR family
	HE616890.296	HE616890	335039	336028	+	44.6472	-0.449995	-1.36604	0.435876	1.03239	0.301889	0.994253	rhaS	SFHH103_00285	53.9	35.3944	monosaccharide ABC transporter
	HE616890.297	HE616890	336278	337831	+	82.8112	-0.36139	-1.28466	0.403684	0.895229	0.370665	0.998118	rhaT	SFHH103_00286	95.4749	70.1475	ATP-binding component of monosaccharide transport system
	HE616890.298	HE616890	337828	338808	+	58.0158	-0.191031	-1.14158	0.398969	0.478812	0.632072	0.998118	rhaP	SFHH103_00287	62.6288	53.4028	ABC transporter monosaccharide permease
	HE616890.299	HE616890	338808	339812	+	99.9434	-0.412481	-1.33097	0.34453	1.19723	0.231218	0.965884	rhaQ	SFHH103_00288	116.473	83.4135	ABC transporter monosaccharide permease
Possible_Low_Expression	HE616890.300	HE616890	339822	340136	+	19.8803	-0.642787	-1.56134	0.494957	1.29867	0.194057	NA	rhaU	SFHH103_00289	27.2076	12.5529	putative L-rhamnose 1-epimerase
	HE616890.301	HE616890	340139	341509	+	46.4793	-0.804688	-1.74677	0.452613	1.77787	0.0754251	0.765407	-	SFHH103_00290	63.7328	29.2258	conserved hypothetical protein
	HE616890.302	HE616890	341557	341811	+	66.7132	-0.218854	-1.16381	0.456557	0.479357	0.631685	0.998118	-	SFHH103_00291	74.1899	59.2366	hypothetical protein predicted by Glimmer/Critica
	HE616890.303	HE616890	342199	343809	+	74.1276	-0.884092	-1.8456	0.479143	1.84516	0.065015	0.72883	mcpE	SFHH103_00293	107.001	41.2547	Putative chemotaxis methyl-accepting receptor McpE
Possible_Low_Expression	HE616890.304	HE616890	343839	344132	+	18.1695	-0.458544	-1.37415	0.493727	0.92874	0.353024	NA	cheX	SFHH103_00294	22.9765	13.3625	putative chemotaxis protein CheX
	HE616890.305	HE616890	344136	344501	+	20.0191	-0.0521501	-1.03681	0.49701	0.104928	0.916433	NA	cheY1	SFHH103_00295	20.5298	19.5084	two-component response regulator receiver protein
	HE616890.306	HE616890	344521	346824	+	93.514	-0.78818	-1.72689	0.459561	1.71507	0.086332	0.791652	cheA	SFHH103_00296	128.266	58.7618	chemotaxis protein CheA
Possible_Low_Expression	HE616890.307	HE616890	346829	347296	+	10.6504	0.149456	1.10915	0.498151	-0.300022	0.76416	NA	cheW1	SFHH103_00297	9.39111	11.9097	CheW family chemotaxis protein
	HE616890.308	HE616890	347293	348201	+	29.127	-0.0725343	-1.05156	0.486606	0.149062	0.881505	NA	cheR	SFHH103_00298	30.1234	28.1305	chemotaxis protein methyltransferase CheR
	HE616890.309	HE616890	348198	349250	+	36.4136	-0.471887	-1.38692	0.485969	0.971023	0.331537	0.998118	cheB	SFHH103_00299	45.7693	27.0579	chemotaxis-specific methylesterase CheB
	HE616890.310	HE616890	349250	349639	+	30.906	-0.157869	-1.11564	0.460621	0.34273	0.731801	0.998118	cheY2	SFHH103_00300	33.324	28.488	chemotaxis regulator protein CheY-like
	HE616890.311	HE616890	349636	350190	+	29.2462	-0.0650501	-1.04612	0.487969	0.133308	0.89395	NA	cheD	SFHH103_00301	30.1234	28.3689	chemotaxis protein CheD
Possible_Low_Expression	HE616890.312	HE616890	350251	350643	+	16.8662	0.0476387	1.03357	0.498015	-0.0956571	0.923793	NA	-	SFHH103_00302	16.2253	17.5071	conserved hypothetical protein
	HE616890.313	HE616890	351115	352794	+	94.8965	-0.297476	-1.22899	0.457143	0.650728	0.515222	0.998118	fliF	SFHH103_00303	108.426	81.3668	flagellar M-ring protein FliF
	HE616890.314	HE616890	353649	354386	+	528.341	-0.531552	-1.44548	0.44665	1.19009	0.234013	0.967292	visN	SFHH103_00304	660.267	396.415	VisN
	HE616890.315	HE616890	354397	355137	+	372.034	-0.725201	-1.65313	0.419808	1.72746	0.0840852	0.78854	-	SFHH103_00305	489.491	254.576	LuxR family transcriptional regulator
	HE616890.316	HE616890	355268	355708	-	56.047	-0.312877	-1.24218	0.434653	0.719833	0.471628	0.998118	-	SFHH103_00306	64.3851	47.7089	conserved hypothetical protein
	HE616890.317	HE616890	355711	356793	-	130.817	-0.212779	-1.15892	0.34267	0.620945	0.534636	0.998118	flhB	SFHH103_00307	142.062	119.572	Flagellar biosynthetic protein FlhB
	HE616890.318	HE616890	357120	358151	-	34.2069	-0.652583	-1.57198	0.46051	1.41709	0.156458	0.895227	fliG	SFHH103_00308	44.9045	23.5092	Flagellar motor switch protein FliG
	HE616890.319	HE616890	358180	358797	-	29.3223	-0.822572	-1.76856	0.499339	1.64732	0.0994921	NA	fliN	SFHH103_00309	44.0678	14.5769	Flagellar motor switch protein FliN
	HE616890.320	HE616890	358817	359764	-	26.2177	-0.822763	-1.76879	0.481175	1.7099	0.0872836	NA	fliM	SFHH103_00310	37.3345	15.1009	Flagellar motor switch protein FliM
	HE616890.321	HE616890	359769	360647	-	34.8204	-0.13094	-1.09501	0.469615	0.278824	0.78038	0.998118	motA	SFHH103_00311	37.1046	32.5361	flagellar motor protein MotA
	HE616890.322	HE616890	360830	361609	+	25.7862	-0.730359	-1.65905	0.496788	1.47016	0.141518	NA	-	SFHH103_00312	36.9482	14.6242	conserved hypothetical protein
Possible_Low_Expression	HE616890.323	HE616890	361611	362336	+	19.6015	-0.88842	-1.85115	0.496001	1.79117	0.0732664	NA	flgF	SFHH103_00313	29.4612	9.74192	Flagellar basal-body rod protein FlgF
	HE616890.324	HE616890	362403	363803	+	29.8538	-0.729199	-1.65772	0.49458	1.47438	0.140379	0.874703	fliI	SFHH103_00314	42.2005	17.5071	flagellum-specific ATP synthase FliI
	HE616890.325	HE616890	363806	364357	+	21.2971	-0.453988	-1.36982	0.496741	0.913933	0.360752	NA	-	SFHH103_00315	27.2076	15.3866	conserved hypothetical protein
	HE616890.326	HE616890	364549	364929	+	41.2414	-0.482218	-1.39689	0.467612	1.03124	0.30243	0.994758	flgB	SFHH103_00316	51.4713	31.0115	Flagellar basal-body rod protein FlgB
Possible_Low_Expression	HE616890.327	HE616890	364935	365354	+	14.7015	-0.106877	-1.07689	0.496259	0.215366	0.829482	NA	flgC	SFHH103_00317	15.8022	13.6009	Flagellar basal-body rod protein FlgC
Possible_Low_Expression	HE616890.328	HE616890	365354	365689	+	12.0297	-1.00911	-2.01267	0.487938	2.06811	0.0386299	NA	fliE	SFHH103_00318	21.0819	2.97743	Flagellar hook-basal body complex protein FliE
	HE616890.329	HE616890	365701	366489	+	21.6411	-0.559336	-1.47359	0.49844	1.12217	0.261789	NA	flgG	SFHH103_00319	29.0381	14.244	Flagellar basal-body rod protein FlgG
Possible_Low_Expression	HE616890.330	HE616890	366508	367014	+	14.5237	-1.19293	-2.28617	0.459413	2.59665	0.00941377	NA	flgA	SFHH103_00320	29.0475	0	flagellar protein FlgA
	HE616890.331	HE616890	367011	368126	+	21.0015	-0.420611	-1.33849	0.499651	0.841811	0.399894	NA	flgI	SFHH103_00321	26.711	15.292	Flagellar P-ring protein FlgI
Possible_Low_Expression	HE616890.332	HE616890	368123	368662	+	18.6306	-0.741968	-1.67246	0.492577	1.5063	0.13199	NA	-	SFHH103_00322	26.3522	10.9091	conserved hypothetical protein
	HE616890.333	HE616890	368659	369369	+	43.0585	-0.268023	-1.20416	0.426246	0.6288	0.52948	0.998118	flgH	SFHH103_00323	48.1973	37.9197	Flagellar L-ring protein FlgH
	HE616890.334	HE616890	369381	369872	+	29.9333	-0.996466	-1.99511	0.467559	2.13121	0.0330718	0.552691	fliL	SFHH103_00324	44.1226	15.7441	flagellar transmembrane protein FliL
	HE616890.335	HE616890	369927	370664	+	101.288	-0.779373	-1.71638	0.405657	1.92126	0.0546991	0.685441	fliP	SFHH103_00325	134.859	67.7168	Flagellar biosynthetic protein FliP
	HE616890.336	HE616890	370949	371944	+	563.888	0.302931	1.23365	0.375518	-0.806703	0.419838	0.998118	flaC	SFHH103_00326	492.916	634.861	Flagellin domain protein
	HE616890.337	HE616890	372192	373187	+	566.075	-0.110121	-1.07932	0.380234	0.289614	0.772112	0.998118	flaB	SFHH103_00327	592.38	539.771	flagellin domain protein
	HE616890.338	HE616890	373501	374499	+	204.693	0.143942	1.10492	0.370149	-0.388875	0.697369	0.998118	flaA	SFHH103_00328	192.898	216.488	Flagellin domain protein
	HE616890.339	HE616890	374814	375776	+	117.353	-0.489599	-1.40405	0.334167	1.46513	0.142885	0.879893	flaD	SFHH103_00329	139.763	94.9431	Flagellin domain protein
Possible_Low_Expression	HE616890.340	HE616890	376186	376839	+	13.882	-0.912145	-1.88184	0.499486	1.82617	0.0678248	NA	-	SFHH103_00330	22.0476	5.71652	conserved hypothetical protein
	HE616890.341	HE616890	376836	378014	+	48.1228	-1.52945	-2.88675	0.485291	3.15161	0.00162374	0.0701989	motB	SFHH103_00331	81.9543	14.2913	chemotaxis protein MotB
	HE616890.342	HE616890	378020	379327	+	35.8434	-1.38561	-2.61283	0.479263	2.89113	0.00383856	0.140052	motC	SFHH103_00332	58.7292	12.9577	Chemotaxis protein MotC
	HE616890.343	HE616890	379324	380808	+	67.3107	-0.665748	-1.58639	0.496028	1.34216	0.179545	0.918766	motD	SFHH103_00333	93.4613	41.1601	chemotaxis protein MotD
Possible_Low_Expression	HE616890.344	HE616890	380744	381310	+	14.5888	-0.658861	-1.57884	0.495125	1.3307	0.183289	NA	-	SFHH103_00334	21.6981	7.47953	conserved hypothetical protein
	HE616890.345	HE616890	381583	382254	+	29.1601	-0.749239	-1.68091	0.480559	1.5591	0.118973	NA	-	SFHH103_00335	40.4803	17.84	transcription regulator protein
	HE616890.346	HE616890	382342	383559	+	67.5144	-0.612698	-1.52912	0.381977	1.60402	0.10871	0.838845	flgE	SFHH103_00336	84.4371	50.5918	Flagellar hook protein FlgE
	HE616890.347	HE616890	383581	385011	+	61.1217	-0.194914	-1.14466	0.40532	0.48089	0.630595	0.998118	flgK	SFHH103_00337	66.3172	55.9262	Flagellar hook-associated protein FlgK
	HE616890.348	HE616890	385014	386066	+	94.0477	-0.196326	-1.14578	0.4263	0.460534	0.645133	0.998118	flgL	SFHH103_00338	102.777	85.3184	Flagellar hook-associated FlgL protein
	HE616890.349	HE616890	386104	386451	+	46.9641	-0.678921	-1.60094	0.411692	1.6491	0.0991272	0.82059	flaF	SFHH103_00339	60.6051	33.323	flagellar biosynthesis regulatory protein FlaF
	HE616890.350	HE616890	386448	386897	+	56.8477	-0.213719	-1.15967	0.410737	0.520331	0.602833	0.998118	flbT	SFHH103_00340	62.1503	51.5452	flagellar biosynthesis repressor FlbT
	HE616890.351	HE616890	386888	387334	+	64.3791	-0.043246	-1.03043	0.432695	0.0999458	0.920387	0.998118	flgD	SFHH103_00341	65.6362	63.122	flagellar hook capping protein FlgD
	HE616890.352	HE616890	387632	387898	+	129.037	-0.082737	-1.05903	0.447558	0.184863	0.853336	0.998118	fliQ	SFHH103_00342	134.528	123.546	Flagellar biosynthetic protein FliQ
	HE616890.353	HE616890	388012	390099	+	85.0155	-0.866728	-1.82352	0.454785	1.90579	0.0566768	0.691045	flhA	SFHH103_00343	119.059	50.972	Flagellar biosynthesis protein FlhA
	HE616890.354	HE616890	390096	390848	+	59.2084	-0.619148	-1.53597	0.3982	1.55487	0.119978	0.850707	fliR	SFHH103_00344	74.7332	43.6835	Flagellar biosynthetic protein FliR
	HE616890.355	HE616890	390861	391274	+	40.9163	-0.705271	-1.63045	0.480259	1.46852	0.141963	0.878144	-	SFHH103_00345	55.8227	26.01	conserved hypothetical protein
	HE616890.356	HE616890	391374	391919	+	499.509	2.9194	7.56531	0.487858	-5.98412	2.17569e-09	2.45386e-07	flgJ	SFHH103_00346	26.5086	972.509	conserved hypothetical protein
	HE616890.357	HE616890	391991	392359	+	194.079	2.80306	6.97918	0.472082	-5.93765	2.89145e-09	3.2019e-07	-	SFHH103_00347	17.5405	370.617	conserved hypothetical protein
	HE616890.358	HE616890	392359	392925	+	159.458	2.11898	4.34388	0.414923	-5.10694	3.27418e-07	2.61603e-05	-	SFHH103_00348	41.7033	277.214	conserved hypothetical protein
	HE616890.359	HE616890	392946	393935	-	396.266	0.589593	1.50482	0.371302	-1.58791	0.112307	0.843582	-	SFHH103_00349	301.58	490.951	putative glycosyl transferase protein
	HE616890.360	HE616890	394405	395304	+	80.327	-0.0914178	-1.06542	0.435272	0.210025	0.833648	0.998118	folD	SFHH103_00350	83.4072	77.2468	methylenetetrahydrofolate dehydrogenase (NADP+) / methenyltetrahydrofolate cyclohydrolase
	HE616890.361	HE616890	395309	396340	-	59.1276	-0.0670654	-1.04758	0.417064	0.160804	0.872248	0.998118	algR	SFHH103_00351	60.6606	57.5946	putative transcription regulator protein
	HE616890.362	HE616890	396641	397999	+	186.111	-0.125711	-1.09105	0.32579	0.385865	0.699597	0.998118	aglE	SFHH103_00352	195.557	176.665	Alpha-glucosides-binding periplasmic protein aglE
	HE616890.363	HE616890	398246	399253	+	43.1767	-0.0996791	-1.07154	0.420589	0.236999	0.812658	0.998118	aglF	SFHH103_00353	45.0515	41.302	alpha-glucoside ABC transporter permease
	HE616890.364	HE616890	399255	400403	+	77.6809	-0.105334	-1.07574	0.425922	0.247308	0.80467	0.998118	aglG	SFHH103_00354	81.3101	74.0518	Alpha-glucoside transport system permease protein
	HE616890.365	HE616890	400430	402085	+	54.2142	-0.185323	-1.13707	0.437658	0.423443	0.671972	0.998118	aglA	SFHH103_00355	58.6463	49.7822	alpha-glucosidase
	HE616890.366	HE616890	402106	403194	+	78.127	0.0600452	1.0425	0.381772	-0.15728	0.875024	0.998118	aglK	SFHH103_00356	75.9843	80.2697	Alpha-glucoside transport ATP-binding protein
	HE616890.367	HE616890	403416	403844	+	165.169	-0.0694367	-1.04931	0.400849	0.173224	0.862475	0.998118	-	SFHH103_00357	170.538	159.8	conserved hypothetical protein
	HE616890.368	HE616890	403883	404260	+	124.043	0.141568	1.1031	0.385438	-0.367292	0.713401	0.998118	-	SFHH103_00358	116.988	131.098	conserved hypothetical protein
	HE616890.369	HE616890	404288	406108	-	1013.41	0.36606	1.28883	0.341746	-1.07115	0.284103	0.984889	edd	SFHH103_00359	865.471	1161.35	phosphogluconate dehydratase
	HE616890.370	HE616890	406235	406933	-	907.641	0.319629	1.24801	0.339039	-0.942749	0.345809	0.998118	pgl	SFHH103_00361	792.053	1023.23	6-phosphogluconolactonase
	HE616890.371	HE616890	406943	408418	-	5591.33	0.213455	1.15946	0.359242	-0.594182	0.55239	0.998118	zwf	SFHH103_00362	5104.28	6078.39	glucose-6-phosphate 1-dehydrogenase
	HE616890.372	HE616890	408699	409985	-	241.562	0.0912775	1.06531	0.322936	-0.282649	0.777446	0.998118	ordL	SFHH103_00363	232.928	250.197	probable oxidoreductase
	HE616890.373	HE616890	410002	411438	-	894.054	0.0497563	1.03509	0.378894	-0.13132	0.895522	0.998118	glnA1	SFHH103_00364	875.776	912.332	glutamine synthetase protein
	HE616890.374	HE616890	411619	412803	+	89.8988	-0.542555	-1.45655	0.46946	1.1557	0.247804	0.968509	-	SFHH103_00365	114.175	65.6227	conserved hypothetical protein
	HE616890.375	HE616890	413051	413185	+	845.548	-0.0920723	-1.0659	0.463011	0.198856	0.842376	0.998118	-	SFHH103_00366	885.08	806.016	hypothetical protein predicted by Glimmer/Critica
	HE616890.376	HE616890	413533	416058	+	351.114	0.376357	1.29806	0.344109	-1.09371	0.274081	0.980259	mcpU	SFHH103_00367	298.693	403.535	methyl-accepting chemotaxis sensory transducer
Possible_Low_Expression	HE616890.377	HE616890	416147	416329	-	15.712	0.106228	1.07641	0.49973	-0.21257	0.831662	NA	-	SFHH103_00368	14.4409	16.9831	hypothetical protein predicted by Glimmer/Critica
	HE616890.378	HE616890	416428	417303	+	131.192	-0.425703	-1.34323	0.426014	0.999269	0.317664	0.998118	-	SFHH103_00369	156.007	106.376	putative transcription regulator protein
	HE616890.379	HE616890	417483	417722	-	27.8741	-0.402042	-1.32138	0.47486	0.846654	0.397188	NA	-	SFHH103_00370	33.5726	22.1756	conserved hypothetical protein
Possible_Low_Expression	HE616890.380	HE616890	417853	418020	-	13.046	-0.820644	-1.76619	0.484305	1.69448	0.0901742	NA	-	SFHH103_00371	21.7809	4.31104	hypothetical protein predicted by Glimmer/Critica
	HE616890.381	HE616890	418251	419660	+	131.95	0.0555724	1.03927	0.350475	-0.158563	0.874013	0.998118	-	SFHH103_00372	128.799	135.101	putative transcriptional regulator
	HE616890.382	HE616890	419942	421093	-	334.684	-0.0192162	-1.01341	0.353085	0.0544237	0.956598	0.998118	-	SFHH103_00373	337.617	331.751	hypothetical protein
	HE616890.383	HE616890	421865	422959	+	1277.46	-0.129748	-1.0941	0.339792	0.381844	0.702577	0.998118	potF	SFHH103_00374	1343.6	1211.31	Spermidine/putrescine-binding periplasmic protein Short%3DSPBP%3B Flags: Precursor
	HE616890.384	HE616890	423091	424236	+	117.373	-0.23285	-1.17515	0.37407	0.622477	0.533628	0.998118	potG	SFHH103_00375	128.44	106.306	spermidine/putrescine ABC transporter%2C ATP-binding protein
	HE616890.385	HE616890	424241	425152	+	104.835	-0.228538	-1.17165	0.355479	0.642901	0.520288	0.998118	potH	SFHH103_00376	114.321	95.3479	Spermidine/putrescine transport system permease protein
	HE616890.386	HE616890	425156	425977	+	84.075	0.120438	1.08706	0.395598	-0.304444	0.760789	0.998118	potI	SFHH103_00377	79.4702	88.6799	Putrescine transport system permease protein potI
	HE616890.387	HE616890	425982	427907	-	493.185	0.0558145	1.03945	0.305381	-0.18277	0.854978	0.998118	asmA	SFHH103_00378	482.523	503.847	conserved hypothetical protein
	HE616890.388	HE616890	427970	429922	+	222.42	-0.0372771	-1.02618	0.332119	0.11224	0.910633	0.998118	acsA	SFHH103_00379	225.606	219.233	acetoacetyl-CoA synthetase
	HE616890.389	HE616890	430288	431970	-	192.412	-0.311701	-1.24117	0.330826	0.942188	0.346097	0.998118	fbpB	SFHH103_00380	215.876	168.948	Iron(III)-transport system permease protein fbpB 2
	HE616890.390	HE616890	432052	435417	-	2661.14	0.89502	1.85964	0.327967	-2.729	0.00635277	0.212162	-	SFHH103_00381	1757.37	3564.9	Signal transduction histidine kinase
	HE616890.391	HE616890	435739	436185	+	40770	0.513485	1.42749	0.446083	-1.1511	0.249692	0.96885	-	SFHH103_00382	30961.5	50578.5	Uncharacterized conserved protein
	HE616890.392	HE616890	436446	436522	+	88.6611	0.333926	1.26044	0.39988	-0.835066	0.403681	0.998118	-	SFHH103_RNA00006	76.2596	101.062	tRNA-His
	HE616890.393	HE616890	436541	437422	-	122.109	0.330537	1.25748	0.366543	-0.90177	0.367179	0.998118	-	SFHH103_00383	105.546	138.672	transcriptional regulator
	HE616890.394	HE616890	437552	439048	+	3205.72	0.504537	1.41867	0.420465	-1.19995	0.230159	0.965884	mmsA	SFHH103_00384	2490.4	3921.05	methylmalonate-semialdehyde dehydrogenase
	HE616890.395	HE616890	439240	440358	+	67.1875	-0.669575	-1.5906	0.424038	1.57905	0.114326	0.847333	-	SFHH103_00385	87.2146	47.1604	Inner membrane protein
	HE616890.396	HE616890	441400	441903	-	634.29	0.231525	1.17408	0.377992	-0.612513	0.540198	0.998118	-	SFHH103_00386	573.359	695.221	thioesterase superfamily
	HE616890.397	HE616890	442283	443326	-	114117	0.0357624	1.0251	0.382172	-0.0935769	0.925445	0.998118	fbpA	SFHH103_00387	112397	115837	Iron deficiency-induced protein A%2C periplasmic protein
	HE616890.398	HE616890	443511	443975	+	5345.64	0.596693	1.51225	0.402348	-1.48303	0.138068	0.868445	rirA	SFHH103_00388	3988.41	6702.86	HTH-type transcriptional repressor
	HE616890.399	HE616890	444288	445883	+	3780.83	-0.00578773	-1.00402	0.465537	0.0124324	0.990081	0.998578	dppA	SFHH103_00389	3791.72	3769.95	Periplasmic dipeptide transport protein
	HE616890.400	HE616890	445993	446997	+	952.291	0.173551	1.12783	0.329745	-0.52632	0.598666	0.998118	dppB	SFHH103_00390	887.073	1017.51	Dipeptide transport system permease protein dppB
	HE616890.401	HE616890	447008	447916	+	608.623	0.18845	1.13954	0.338452	-0.5568	0.577664	0.998118	dppC	SFHH103_00391	562.857	654.389	Binding-protein-dependent transport systems inner membrane component
	HE616890.402	HE616890	447918	448772	+	387.486	0.27125	1.20685	0.350477	-0.773945	0.438963	0.998118	dppD	SFHH103_00392	344.959	430.012	ABC-type dipeptide/oligopeptide/nickel transport system%3B ATPase component
	HE616890.403	HE616890	448769	449596	+	221.802	0.210344	1.15696	0.346039	-0.607861	0.543279	0.998118	dppF	SFHH103_00393	203.053	240.552	ABC-type oligopeptide transport system
	HE616890.404	HE616890	450049	450393	+	703.877	0.148486	1.10841	0.436902	-0.339861	0.733961	0.998118	-	SFHH103_00394	654.813	752.941	UPF0076 protein yabJ
	HE616890.405	HE616890	450646	450816	+	113.744	-0.0385453	-1.02708	0.357214	0.107905	0.914071	0.998118	-	SFHH103_00395	115.802	111.686	hypothetical protein
	HE616890.406	HE616890	450977	452104	+	219.964	0.386234	1.30698	0.311264	-1.24086	0.214659	0.951222	-	SFHH103_00396	187.352	252.575	inner membrane protein yhhT
	HE616890.407	HE616890	452187	452984	-	1055.84	0.207702	1.15485	0.36782	-0.564683	0.57229	0.998118	phyR	SFHH103_00397	965.796	1145.88	Phyllosphere-induced regulator
	HE616890.408	HE616890	453157	453348	+	627.554	0.223544	1.1676	0.438863	-0.509371	0.610492	0.998118	-	SFHH103_00398	562.411	692.696	hypothetical protein predicted by Glimmer/Critica
	HE616890.409	HE616890	453448	453696	-	1565.1	-0.0400542	-1.02815	0.44478	0.0900541	0.928244	0.998118	-	SFHH103_00399	1595.26	1534.94	hypothetical protein
	HE616890.410	HE616890	454365	454529	+	258.594	-0.339652	-1.26545	0.476029	0.713511	0.47553	0.998118	-	SFHH103_00400	305.11	212.079	membrane protein pRL90066
	HE616890.411	HE616890	454747	456000	+	736.69	-0.103768	-1.07458	0.369429	0.280889	0.778796	0.998118	-	SFHH103_00401	767.992	705.389	FAD dependent oxidoreductase
	HE616890.412	HE616890	456155	456400	+	83.2512	0.219522	1.16435	0.371276	-0.591265	0.554343	0.998118	-	SFHH103_00402	75.9195	90.5828	hypothetical protein
	HE616890.413	HE616890	456466	457020	-	200.608	0.379923	1.30127	0.316487	-1.20044	0.229969	0.965884	-	SFHH103_00403	170.815	230.401	sapB/MgtC transporter
	HE616890.414	HE616890	457243	457494	-	802.787	0.31784	1.24646	0.349586	-0.909188	0.363251	0.998118	-	SFHH103_00404	700.127	905.446	hypothetical protein
	HE616890.415	HE616890	457916	459055	+	100.207	-0.317224	-1.24593	0.456419	0.695028	0.487038	0.998118	-	SFHH103_00405	115.425	84.9893	FAA_hydrolase superfamily
	HE616890.416	HE616890	459158	459523	+	30.3835	-0.167062	-1.12277	0.492803	0.339003	0.734608	0.998118	-	SFHH103_00406	33.2324	27.5346	hypothetical protein
	HE616890.417	HE616890	459821	462778	+	293.625	-0.754058	-1.68653	0.477483	1.57924	0.114282	0.847333	-	SFHH103_00407	406.636	180.613	calcium-binding repeat-like hypothetical protein
	HE616890.418	HE616890	463235	464032	-	46.6466	-0.926968	-1.90128	0.493604	1.87796	0.0603867	0.702651	-	SFHH103_00408	70.2361	23.0571	thioredoxin-like superfamily
	HE616890.419	HE616890	464127	465344	+	74.6022	-0.537752	-1.45171	0.44778	1.20093	0.229779	0.965884	-	SFHH103_00409	93.1572	56.0473	conserved hypothetical protein
	HE616890.420	HE616890	465388	466020	+	189.553	-0.225807	-1.16943	0.353999	0.637874	0.523555	0.998118	-	SFHH103_00410	206.558	172.547	conserved hypothetical protein
	HE616890.421	HE616890	466339	468102	-	1449.16	0.215942	1.16146	0.388318	-0.556096	0.578145	0.998118	-	SFHH103_00411	1316.79	1581.52	adenylate cyclase
	HE616890.422	HE616890	468521	469924	+	516.673	-0.482752	-1.39741	0.364324	1.32506	0.185151	0.929231	-	SFHH103_00412	618.327	415.019	Tyrosine recombinase xerC
	HE616890.423	HE616890	470163	471263	+	294.534	-0.0934264	-1.0669	0.377748	0.247325	0.804657	0.998118	-	SFHH103_00413	306.409	282.659	hypothetical protein predicted by Glimmer/Critica
	HE616890.424	HE616890	471365	472354	+	558.457	0.0214505	1.01498	0.323693	-0.0662681	0.947164	0.998118	-	SFHH103_00414	553.999	562.915	conserved hypothetical protein
	HE616890.425	HE616890	472460	473137	-	156.501	-0.128906	-1.09346	0.33407	0.385864	0.699597	0.998118	-	SFHH103_00415	164.753	148.249	Transposon Tn552 DNA-invertase binR
	HE616890.426	HE616890	473558	474010	-	32.1736	-0.326382	-1.25386	0.468723	0.696321	0.486228	0.998118	-	SFHH103_00416	37.5277	26.8196	Uncharacterized protein HI1418
	HE616890.427	HE616890	474172	475092	-	28.2297	-0.436958	-1.35375	0.495361	0.882099	0.377723	NA	-	SFHH103_00417	35.5227	20.9366	hypothetical protein predicted by Glimmer/Critica
Possible_Low_Expression	HE616890.428	HE616890	475620	475910	-	17.9179	-0.685684	-1.60846	0.499793	1.37194	0.170083	NA	-	SFHH103_00418	25.8556	9.98027	hypothetical protein predicted by Glimmer/Critica
Possible_Low_Expression	HE616890.429	HE616890	475970	476083	-	6.4739	-0.399301	-1.31887	0.47334	0.843582	0.398903	NA	-	SFHH103_00419	9.04158	3.90623	hypothetical protein predicted by Glimmer/Critica
	HE616890.430	HE616890	476454	477659	-	158.478	-0.0826112	-1.05893	0.32582	0.253548	0.799844	0.998118	-	SFHH103_00420	163.466	153.491	Tyrosine recombinase xerD
	HE616890.431	HE616890	477660	478136	-	123.036	-0.350255	-1.27479	0.371343	0.94321	0.345573	0.998118	-	SFHH103_00421	140.48	105.591	hypothetical protein predicted by Glimmer/Critica
	HE616890.432	HE616890	478192	478440	+	35.0913	-0.137907	-1.10031	0.448921	0.307197	0.758693	0.998118	-	SFHH103_00422	37.408	32.7745	conserved hypothetical protein
	HE616890.433	HE616890	478437	478712	+	33.8117	-0.0598366	-1.04235	0.456809	0.130988	0.895785	0.998118	-	SFHH103_00423	34.6579	32.9655	hypothetical protein predicted by Glimmer/Critica
	HE616890.434	HE616890	478906	479643	+	66.0593	-0.192305	-1.14259	0.418286	0.459745	0.645699	0.998118	-	SFHH103_00424	71.6429	60.4756	hypothetical protein
	HE616890.435	HE616890	479640	479807	+	26.3565	-0.0811207	-1.05784	0.473875	0.171186	0.864078	NA	-	SFHH103_00425	27.5845	25.1285	hypothetical protein predicted by Glimmer/Critica
	HE616890.436	HE616890	479804	480001	+	37.3252	-0.174482	-1.12856	0.430888	0.404936	0.685524	0.998118	-	SFHH103_00426	40.3513	34.2991	hypothetical protein predicted by Glimmer/Critica
	HE616890.437	HE616890	480725	480835	-	293.465	0.119638	1.08646	0.426805	-0.28031	0.77924	0.998118	-	SFHH103_00427	277.886	309.044	hypothetical protein predicted by Glimmer/Critica
	HE616890.438	HE616890	480936	481592	+	155.419	0.394774	1.31474	0.464151	-0.850531	0.39503	0.998118	-	SFHH103_00428	125.173	185.664	Transposon Tn552 DNA-invertase binR
	HE616890.439	HE616890	482057	483481	+	48.7041	-0.411555	-1.33012	0.47664	0.863451	0.38789	0.998118	-	SFHH103_00429	59.2992	38.1089	conserved hypothetical protein
	HE616890.440	HE616890	483478	484368	+	36.3804	-0.290035	-1.22267	0.46212	0.627618	0.530254	0.998118	-	SFHH103_00430	41.7494	31.0115	hypothetical protein predicted by Glimmer/Critica
	HE616890.441	HE616890	484386	484658	+	27.8291	-0.47969	-1.39444	0.465305	1.03092	0.30258	NA	-	SFHH103_00431	34.6025	21.0558	hypothetical protein predicted by Glimmer/Critica
Possible_Low_Expression	HE616890.442	HE616890	485054	485449	+	16.139	-0.67907	-1.60111	0.498274	1.36284	0.172932	NA	-	SFHH103_00432	22.8937	9.3844	hypothetical protein
	HE616890.443	HE616890	485451	488204	+	90.8786	-0.334235	-1.26071	0.395437	0.84523	0.397982	0.998118	-	SFHH103_00433	103.918	77.8389	hypothetical protein predicted by Glimmer/Critica
	HE616890.444	HE616890	488218	488847	+	83.0026	0.0437136	1.03076	0.440782	-0.0991727	0.921001	0.998118	-	SFHH103_00434	81.6402	84.365	hypothetical protein predicted by Glimmer/Critica
	HE616890.445	HE616890	489310	490860	+	51.6163	-0.390175	-1.31055	0.467541	0.834525	0.403985	0.998118	-	SFHH103_00435	61.645	41.5876	Putative transposase
	HE616890.446	HE616890	490873	491610	+	57.4094	-0.149455	-1.10915	0.399467	0.374137	0.708303	0.998118	-	SFHH103_00436	60.964	53.8549	conserved hypothetical protein
	HE616890.447	HE616890	491821	492009	+	203.269	-0.0785556	-1.05596	0.429851	0.182751	0.854994	0.998118	-	SFHH103_00437	210.962	195.576	hypothetical protein
	HE616890.448	HE616890	493668	493901	-	121.218	0.459538	1.3751	0.395105	-1.16308	0.244797	0.967588	-	SFHH103_00438	97.9758	144.46	conserved hypothetical protein
	HE616890.449	HE616890	494085	494447	+	30.948	0.0163813	1.01142	0.454009	-0.0360814	0.971217	0.998118	-	SFHH103_00439	30.6935	31.2025	hypothetical protein predicted by Glimmer/Critica
	HE616890.450	HE616890	494662	494735	-	88.5346	-0.0513858	-1.03626	0.458335	0.112114	0.910733	0.998118	-	SFHH103_RNA00007	91.1323	85.937	tRNA-Gln
	HE616890.451	HE616890	495116	496606	+	1377.26	0.174343	1.12845	0.311991	-0.558809	0.576292	0.998118	ppx	SFHH103_00440	1283.81	1470.7	exopolyphosphatase
	HE616890.452	HE616890	496603	497340	+	793.408	-0.0683358	-1.04851	0.310936	0.219774	0.826047	0.998118	ftsJ	SFHH103_00441	814.384	772.432	cell division protein ftsJ
	HE616890.453	HE616890	497343	497726	+	104.706	-0.224016	-1.16798	0.338598	0.661599	0.508229	0.998118	-	SFHH103_00442	114.063	95.3479	hypothetical protein
	HE616890.454	HE616890	497743	499152	-	340.33	-0.366134	-1.28889	0.314634	1.16368	0.244553	0.967588	-	SFHH103_00443	388.878	291.781	putative transport protein
	HE616890.455	HE616890	500216	500299	+	23.7514	0.138193	1.10053	0.484815	-0.285043	0.775611	NA	-	SFHH103_00444	21.9921	25.5106	conserved hypothetical protein
	HE616890.456	HE616890	500489	501991	+	970.266	0.220807	1.16539	0.406419	-0.543299	0.586924	0.998118	guaB	SFHH103_00445	876.299	1064.23	inositol-5-monophosphate dehydrogenase
	HE616890.457	HE616890	502063	502479	+	84.2135	0.315155	1.24415	0.404885	-0.778382	0.436344	0.998118	-	SFHH103_00446	72.5532	95.8738	conserved hypothetical protein
	HE616890.458	HE616890	502624	503652	+	358.6	-0.00532941	-1.0037	0.425013	0.0125394	0.989995	0.998578	adhA	SFHH103_00447	359.876	357.324	alcohol dehydrogenase%2C zinc-containing
	HE616890.459	HE616890	503786	504661	+	639.701	0.389263	1.30972	0.368339	-1.0568	0.290601	0.987231	dlhH	SFHH103_00448	537.69	741.712	putative enzyme
	HE616890.460	HE616890	504805	505716	-	125.849	0.263704	1.20056	0.341953	-0.771169	0.440607	0.998118	oxyR	SFHH103_00449	112.381	139.317	Hydrogen peroxide-inducible genes activator
	HE616890.461	HE616890	505900	506850	-	1164.05	-1.82566	-3.5447	0.380144	4.80256	1.56647e-06	0.000109862	-	SFHH103_00450	1916.02	412.087	transcriptional regulator LysR family
	HE616890.462	HE616890	507057	507353	+	3909.07	-2.72091	-6.59287	0.365684	7.4406	1.00232e-13	1.91717e-11	-	SFHH103_00451	7071.07	747.071	conserved hypothetical protein
	HE616890.463	HE616890	507707	508525	-	1439.82	-0.0411312	-1.02892	0.320587	0.128299	0.897912	0.998118	-	SFHH103_00452	1462.97	1416.67	conserved hypothetical protein
	HE616890.464	HE616890	508626	509999	-	830.886	0.339174	1.26503	0.360404	-0.941095	0.346656	0.998118	gsh1	SFHH103_00453	716.599	945.173	glutamate-cysteine ligase
	HE616890.465	HE616890	510247	510984	-	215.172	-0.076839	-1.0547	0.445698	0.172401	0.863122	0.998118	-	SFHH103_00454	223.434	206.909	RNA methyltransferase
	HE616890.466	HE616890	510995	512503	-	924.84	-0.00209457	-1.00145	0.42084	0.00497712	0.996029	0.999087	pit	SFHH103_00455	926.097	923.583	Putative phosphate permease HP_1491
	HE616890.467	HE616890	512618	513124	-	5454.97	-0.198004	-1.14711	0.397544	0.498069	0.618436	0.998118	-	SFHH103_00456	5920.33	4989.61	RNA pyrophosphohydrolase
	HE616890.468	HE616890	513376	514167	-	91.8517	-0.105265	-1.07569	0.399125	0.26374	0.791981	0.998118	-	SFHH103_00457	95.7877	87.9156	regulator of the GntR family
	HE616890.469	HE616890	514390	515664	+	1437.52	0.0247706	1.01732	0.422296	-0.058657	0.953225	0.998118	-	SFHH103_00458	1421.77	1453.27	conserved hypothetical protein
	HE616890.470	HE616890	515688	516584	-	161.01	-0.00808753	-1.00562	0.320941	0.0251994	0.979896	0.998118	-	SFHH103_00459	161.672	160.348	Uncharacterized HTH-type transcriptional regulator LysR-type
	HE616890.471	HE616890	516779	518218	+	521.007	0.0717008	1.05095	0.389734	-0.183974	0.854034	0.998118	glcD	SFHH103_00460	505.497	536.517	glycolate oxidase subunit GlcD
	HE616890.472	HE616890	518215	519426	+	419.963	-0.315439	-1.24439	0.314588	1.0027	0.316004	0.998118	glcE	SFHH103_00461	471.109	368.816	glycolate oxidase%2C subunit GlcE
	HE616890.473	HE616890	519578	519958	+	276.731	-0.200238	-1.14889	0.315884	0.633895	0.526149	0.998118	-	SFHH103_00462	298.601	254.862	conserved hypothetical protein
	HE616890.474	HE616890	520020	521315	+	332.3	-0.0796422	-1.05676	0.294345	0.270575	0.786718	0.998118	glcF	SFHH103_00463	342.448	322.151	glycolate oxidase%2C iron-sulfur subunit
	HE616890.475	HE616890	521524	522219	-	1158.8	-0.14764	-1.10776	0.301984	0.488902	0.624911	0.998118	-	SFHH103_00464	1224.74	1092.86	Uncharacterized protein ybiS Flags: Precursor
	HE616890.476	HE616890	522507	523253	-	571.204	-0.0308157	-1.02159	0.396084	0.0778008	0.937987	0.998118	-	SFHH103_00465	578.386	564.021	Uncharacterized protein ynhG
	HE616890.477	HE616890	523434	524111	+	199.366	-0.022985	-1.01606	0.390403	0.0588751	0.953052	0.998118	tag	SFHH103_00466	201.728	197.004	DNA-3-methyladenine glycosylase I
	HE616890.478	HE616890	524177	524548	-	143.04	0.0201647	1.01408	0.392319	-0.0513989	0.959008	0.998118	-	SFHH103_00467	142.19	143.889	Uncharacterized protein
	HE616890.479	HE616890	525066	525494	-	127.907	0.143092	1.10427	0.365978	-0.390985	0.695808	0.998118	-	SFHH103_00468	120.713	135.101	conserved hypothetical protein
	HE616890.480	HE616890	525731	527254	+	536.959	0.201641	1.15001	0.394314	-0.511371	0.609091	0.998118	hisS	SFHH103_00469	490.196	583.721	histidyl-tRNA synthetase
	HE616890.481	HE616890	527254	528396	+	177.887	0.0493575	1.0348	0.412755	-0.119581	0.904815	0.998118	hisZ	SFHH103_00470	173.602	182.172	ATP phosphoribosyltransferase regulatory subunit
	HE616890.482	HE616890	528393	529088	+	76.0645	-0.202216	-1.15046	0.429445	0.470878	0.637728	0.998118	hisG	SFHH103_00471	82.791	69.3379	ATP phosphoribosyltransferase
	HE616890.483	HE616890	529200	529907	+	320.133	0.611408	1.52775	0.388587	-1.57341	0.115624	0.849425	gst	SFHH103_00472	239.09	401.176	glutathione S-transferase
	HE616890.484	HE616890	530052	531269	+	492.335	0.328713	1.25589	0.315067	-1.04331	0.296804	0.989808	-	SFHH103_00473	429.809	554.86	FAD-dependent oxidoreductase
	HE616890.485	HE616890	531443	534253	+	1108.01	0.271851	1.20736	0.344608	-0.788871	0.430187	0.998118	-	SFHH103_00474	987.734	1228.3	Signaling protein
	HE616890.486	HE616890	534581	536218	-	5772.23	0.0412284	1.02899	0.48121	-0.0856765	0.931724	0.998118	groEL	SFHH103_00475	5642.26	5902.21	60 kDa chaperonin
	HE616890.487	HE616890	536282	536578	-	3245.43	-0.0553737	-1.03913	0.470648	0.117654	0.906342	0.998118	groES	SFHH103_00476	3338.46	3152.4	10 kDa chaperonin
	HE616890.488	HE616890	536845	537672	+	371.637	0.0431394	1.03035	0.325608	-0.132489	0.894598	0.998118	-	SFHH103_00477	365.58	377.693	chromate resistance protein
	HE616890.489	HE616890	537636	537884	+	61.6642	0.14907	1.10885	0.397003	-0.375488	0.707298	0.998118	-	SFHH103_00478	57.5884	65.74	Probable chromate transport protein
	HE616890.490	HE616890	538095	538943	+	267.522	0.217926	1.16306	0.319651	-0.681761	0.49539	0.998118	-	SFHH103_00479	244.426	290.618	conserved hypothetical protein
	HE616890.491	HE616890	538957	539940	+	139.745	-0.055767	-1.03941	0.37387	0.149161	0.881426	0.998118	ribF	SFHH103_00480	142.624	136.866	riboflavin kinase / FMN adenylyltransferase
	HE616890.492	HE616890	540206	543127	+	1181.08	0.358952	1.28249	0.310457	-1.15621	0.247597	0.968297	ileS	SFHH103_00481	1017.26	1344.9	isoleucyl-tRNA synthetase IleS
	HE616890.493	HE616890	543252	543872	+	7687.25	0.0104406	1.00726	0.433024	-0.0241108	0.980764	0.998263	-	SFHH103_00482	7649.84	7724.65	conserved hypothetical protein
	HE616890.494	HE616890	543876	544355	+	2661.72	0.0526625	1.03718	0.435246	-0.120995	0.903695	0.998118	-	SFHH103_00483	2596.26	2727.17	acetyltransferase
	HE616890.495	HE616890	544366	544818	-	397.245	0.0318271	1.02231	0.397807	-0.0800063	0.936232	0.998118	codA	SFHH103_00484	391.392	403.098	CMP/dCMP deaminase%2C zinc-binding
	HE616890.496	HE616890	544888	546729	+	1824.6	0.154281	1.11287	0.436034	-0.353827	0.723468	0.998118	-	SFHH103_00485	1693.38	1955.81	ribosomal large subunit pseudouridine synthase B
	HE616890.497	HE616890	546736	547293	+	114.326	0.0557001	1.03936	0.360331	-0.154581	0.877152	0.998118	-	SFHH103_00486	111.415	117.238	methyltransferase
	HE616890.498	HE616890	547378	548259	+	1349.19	-0.0232191	-1.01622	0.31843	0.0729173	0.941872	0.998118	-	SFHH103_00487	1361.65	1336.74	putative phospholipase
	HE616890.499	HE616890	548383	550239	-	2309.29	-0.00146115	-1.00101	0.348726	0.00418997	0.996657	0.999087	kefB	SFHH103_00488	2310.93	2307.65	Glutathione-regulated potassium-efflux system protein
	HE616890.500	HE616890	550375	551736	+	1228.58	0.0692875	1.0492	0.308538	-0.224567	0.822316	0.998118	pmbA	SFHH103_00489	1195.71	1261.45	putative modulator of DNA gyrase
	HE616890.501	HE616890	551801	552619	+	689.948	0.122523	1.08864	0.306787	-0.399376	0.689616	0.998118	-	SFHH103_00490	657.183	722.712	inositol monophosphatase family protein
	HE616890.502	HE616890	552633	552914	+	840.761	0.134907	1.09802	0.305459	-0.441655	0.658739	0.998118	-	SFHH103_00491	797.009	884.514	hypothetical protein
	HE616890.503	HE616890	552948	554261	+	338.212	0.19273	1.14292	0.328881	-0.586018	0.557863	0.998118	kdtA	SFHH103_00492	312.16	364.265	3-deoxy-D-manno-octulosonic-acid transferase
	HE616890.504	HE616890	554281	554985	+	108.192	0.245337	1.18537	0.344501	-0.712151	0.476371	0.998118	-	SFHH103_00493	97.3602	119.024	putative phosphoglycolate phosphatase
	HE616890.505	HE616890	555122	556162	+	140.623	-0.152498	-1.11149	0.398632	0.382552	0.702052	0.998118	lpxK	SFHH103_00494	149.55	131.696	tetraacyldisaccharide 4'-kinase
	HE616890.506	HE616890	556189	556422	-	154.313	-0.237126	-1.17864	0.32663	0.725978	0.467852	0.998118	-	SFHH103_00495	168.616	140.009	conserved hypothetical protein
	HE616890.507	HE616890	556519	558333	-	275.782	-0.364563	-1.28749	0.302775	1.20407	0.228562	0.965884	mutL	SFHH103_00496	314.495	237.069	DNA mismatch repair protein mutL
	HE616890.508	HE616890	558704	560425	+	1010.51	0.119729	1.08653	0.342329	-0.349749	0.726527	0.998118	-	SFHH103_00497	962.367	1058.65	hybrid sensory histidine kinase
	HE616890.509	HE616890	560750	562090	+	962.608	-0.012356	-1.0086	0.344038	0.0359147	0.97135	0.998118	-	SFHH103_00498	967.517	957.699	Uncharacterized signaling protein
	HE616890.510	HE616890	562175	562804	-	1960.32	-0.123931	-1.0897	0.415555	0.298231	0.765527	0.998118	-	SFHH103_00499	2068.8	1851.84	conserved hypothetical protein
	HE616890.511	HE616890	563063	564787	-	1156.04	0.617898	1.53464	0.307322	-2.01059	0.0443688	0.636795	ilvD	SFHH103_00500	884.371	1427.72	dihydroxy-acid dehydratase
	HE616890.512	HE616890	564915	565799	-	207.49	1.14394	2.20983	0.34775	-3.28954	0.00100352	0.0467676	-	SFHH103_00501	117.55	297.429	hypothetical protein
	HE616890.513	HE616890	565796	566410	-	174.952	0.949146	1.93073	0.34821	-2.72578	0.00641491	0.21311	dgoA	SFHH103_00502	110.642	239.262	2-dehydro-3-deoxyphosphogalactonate aldolase
	HE616890.514	HE616890	566447	567364	-	602.244	1.39254	2.6254	0.306314	-4.54611	5.46454e-06	0.000363076	dgoK	SFHH103_00503	305.491	898.998	2-dehydro-3-deoxygalactonokinase
	HE616890.515	HE616890	567364	568134	-	908.655	1.38006	2.60279	0.337119	-4.09368	4.24578e-05	0.00260188	fabG	SFHH103_00504	453.146	1364.16	oxidoreductase%2C short chain dehydrogenase/reductase family
	HE616890.516	HE616890	568133	569074	+	260.425	1.29319	2.45069	0.393261	-3.28838	0.00100767	0.0467676	-	SFHH103_00505	128.671	392.18	HTH-type transcriptional repressor
	HE616890.517	HE616890	569276	570016	+	1619.28	0.310209	1.23989	0.334544	-0.927257	0.353793	0.998118	vanR	SFHH103_00506	1420.8	1817.76	Transcriptional activator protein luxR family
	HE616890.518	HE616890	570154	570927	+	551.512	0.0128877	1.00897	0.340904	-0.0378045	0.969844	0.998118	-	SFHH103_00507	549.022	554.001	Transcriptional activator protein luxR family
	HE616890.519	HE616890	571577	572803	+	1879.08	0.323725	1.25156	0.380195	-0.85147	0.394508	0.998118	mrp	SFHH103_00508	1624.59	2133.57	Protein mrp
	HE616890.520	HE616890	573121	574125	+	172.739	0.0976205	1.07001	0.318379	-0.306618	0.759134	0.998118	corA	SFHH103_00509	166.289	179.189	Magnesium transport protein corA
	HE616890.521	HE616890	574141	576042	+	448.35	-0.0216324	-1.01511	0.349247	0.0619401	0.950611	0.998118	kup	SFHH103_00510	452.646	444.054	Probable potassium transport system protein kup 2
	HE616890.522	HE616890	576231	577412	+	91.7462	-0.580337	-1.4952	0.360454	1.61001	0.107395	0.835346	-	SFHH103_00511	112.987	70.505	cell wall hydrolase
	HE616890.523	HE616890	577633	578058	+	2378.78	0.260645	1.19801	0.342317	-0.761412	0.446411	0.998118	atpI	SFHH103_00512	2131.24	2626.32	ATP synthase protein I
	HE616890.524	HE616890	578045	578872	+	2135.43	0.141323	1.10292	0.387586	-0.364623	0.715393	0.998118	atpB	SFHH103_00513	2007.67	2263.19	ATP synthase A chain
	HE616890.525	HE616890	578957	579184	+	1487.58	0.320431	1.2487	0.405384	-0.790438	0.429272	0.998118	atpE	SFHH103_00514	1280.77	1694.4	ATP synthase subunit C
	HE616890.526	HE616890	579267	579878	+	2352.25	0.260924	1.19825	0.420097	-0.621104	0.534531	0.998118	atpB	SFHH103_00515	2077.49	2627	ATP synthase B' chain
	HE616890.527	HE616890	579892	580377	+	1095.23	0.347555	1.2724	0.4039	-0.860499	0.389514	0.998118	atpF	SFHH103_00516	930.35	1260.11	ATP synthase B chain
	HE616890.528	HE616890	580614	581264	+	85.7293	0.333515	1.26008	0.35386	-0.942507	0.345933	0.998118	gst	SFHH103_00517	74.1812	97.2774	glutathione S-transferase
	HE616890.529	HE616890	581531	582226	-	287.167	0.468863	1.38402	0.476846	-0.98326	0.32548	0.998118	rnhB	SFHH103_00518	217.042	357.292	ribonuclease HII
	HE616890.530	HE616890	582402	583559	-	862.627	0.323513	1.25137	0.471952	-0.685478	0.493042	0.998118	-	SFHH103_00519	581.764	1143.49	Radical SAM-domain containing protein
	HE616890.531	HE616890	583733	584266	+	472.91	0.470369	1.38546	0.357415	-1.31603	0.188164	0.933355	-	SFHH103_00520	383.534	562.285	conserved hypothetical protein
	HE616890.532	HE616890	584655	585197	-	1026.67	-0.00505461	-1.00351	0.417324	0.0121119	0.990336	0.998578	moaB	SFHH103_00521	1029.35	1024	Molybdenum cofactor biosynthesis protein B
	HE616890.533	HE616890	585201	586169	-	1227.09	0.331379	1.25822	0.377924	-0.876841	0.380573	0.998118	ispE	SFHH103_00522	1058.2	1395.99	4-diphosphocytidyl-2-C-methyl-D-erythritol kinase
	HE616890.534	HE616890	586117	587937	-	26550.6	0.0959035	1.06873	0.397202	-0.241448	0.809208	0.998118	-	SFHH103_00523	25453.2	27647.9	Tetratricopeptide region
	HE616890.535	HE616890	588104	589120	-	2686.1	-0.0687382	-1.0488	0.400669	0.171559	0.863784	0.998118	ispB	SFHH103_00524	2766.46	2605.73	octaprenyl-diphosphate synthase
	HE616890.536	HE616890	589232	589453	+	133.192	-0.125248	-1.09069	0.387576	0.323156	0.746577	0.998118	-	SFHH103_00525	140.645	125.739	conserved hypothetical protein
	HE616890.537	HE616890	589422	590276	+	98.596	-0.332349	-1.25906	0.360902	0.920885	0.35711	0.998118	-	SFHH103_00526	112.159	85.0328	putative methyltransferase
	HE616890.538	HE616890	590355	591221	+	618.815	0.377318	1.29892	0.377897	-0.998468	0.318052	0.998118	-	SFHH103_00527	522.192	715.439	protease SohB-like
	HE616890.539	HE616890	591476	591667	+	161.111	0.63517	1.55312	0.365858	-1.73611	0.0825441	0.788339	-	SFHH103_00528	120.216	202.006	hypothetical protein
	HE616890.540	HE616890	591761	592723	+	841.42	0.358555	1.28214	0.424939	-0.843778	0.398793	0.998118	glyQ	SFHH103_00529	705.956	976.884	glycyl-tRNA synthetase alpha chain
	HE616890.541	HE616890	592724	593005	-	1213.39	0.10732	1.07723	0.368565	-0.291184	0.770911	0.998118	-	SFHH103_00530	937.355	1489.43	hypothetical protein
	HE616890.542	HE616890	593299	593847	+	115.043	-0.224555	-1.16842	0.349383	0.642719	0.520406	0.998118	-	SFHH103_00531	125.451	104.636	conserved hypothetical protein%2C LemA-like
	HE616890.543	HE616890	593872	595809	+	207.625	-0.391122	-1.31141	0.304268	1.28545	0.198635	0.934693	-	SFHH103_00532	238.705	176.546	conserved hypothetical protein
	HE616890.544	HE616890	595904	598069	+	658.591	0.0245467	1.01716	0.40081	-0.0612428	0.951166	0.998118	glyS	SFHH103_00533	651.188	665.994	glycyl-tRNA synthetase beta chain
	HE616890.545	HE616890	598130	599005	+	431.959	0.648486	1.56752	0.40776	-1.59036	0.111754	0.843582	-	SFHH103_00534	312.544	551.374	HTH-type transcriptional regulator%2C AraC-like
	HE616890.546	HE616890	599105	599485	+	30.8952	-0.46127	-1.37675	0.449109	1.02708	0.304383	0.997026	-	SFHH103_00535	37.6379	24.1524	0
	HE616890.547	HE616890	599495	600091	+	28.3431	-0.909531	-1.87844	0.491708	1.84974	0.0643513	NA	-	SFHH103_00536	42.3475	14.3386	efflux protein
	HE616890.548	HE616890	600045	600644	+	304.384	0.454438	1.37025	0.312601	-1.45373	0.14602	0.881217	-	SFHH103_00537	250.791	357.977	conserved hypothetical protein
	HE616890.549	HE616890	600756	601253	-	819.867	0.326919	1.25433	0.376979	-0.867209	0.385827	0.998118	-	SFHH103_00538	708.513	931.22	conserved hypothetical protein
	HE616890.550	HE616890	601355	602626	-	244.418	0.160168	1.11742	0.408092	-0.39248	0.694703	0.998118	purD	SFHH103_00539	226.822	262.014	phosphoribosylamine-glycine ligase
	HE616890.551	HE616890	602716	605427	-	280.854	0.229103	1.17211	0.29912	-0.765926	0.44372	0.998118	-	SFHH103_00540	256.18	305.527	diguanylate cyclase/phosphodiesterase
	HE616890.552	HE616890	606253	607446	-	115.418	-0.426236	-1.34372	0.389258	1.095	0.273518	0.980259	-	SFHH103_00541	135.918	94.9185	Major facilitator transport protein
	HE616890.553	HE616890	607555	608367	+	168.356	0.482566	1.39723	0.331043	-1.45771	0.14492	0.881217	-	SFHH103_00542	136.323	200.388	HTH-type transcriptional regulator AraC-like
	HE616890.554	HE616890	608425	609384	+	244.142	0.227902	1.17113	0.298897	-0.762477	0.445776	0.998118	ubiA	SFHH103_00543	222.893	265.391	4-hydroxybenzoate octaprenyltransferase
	HE616890.555	HE616890	609535	609654	-	36.6079	0.0435619	1.03066	0.458587	-0.0949915	0.924322	0.998118	-	SFHH103_00544	35.9638	37.252	hypothetical protein predicted by Glimmer/Critica
	HE616890.556	HE616890	609796	610368	-	334.04	0.330271	1.25725	0.343952	-0.960225	0.336942	0.998118	-	SFHH103_00545	290.092	377.988	conserved hypothetical protein
	HE616890.557	HE616890	610648	612996	+	94.1955	-0.216712	-1.16208	0.376219	0.576025	0.564599	0.998118	-	SFHH103_00546	102.787	85.6041	conserved hypothetical protein
	HE616890.558	HE616890	613011	614441	-	366.992	0.192284	1.14257	0.340752	-0.564293	0.572555	0.998118	-	SFHH103_00547	338.512	395.473	oxidoreductase%2C FAD-binding
	HE616890.559	HE616890	614468	615442	-	165.567	0.0814516	1.05808	0.353776	-0.230235	0.817909	0.998118	-	SFHH103_00548	159.732	171.403	conserved hypothetical protein
	HE616890.560	HE616890	615521	616120	-	124.793	-0.207709	-1.15485	0.394578	0.52641	0.598604	0.998118	-	SFHH103_00549	136.064	113.523	hypothetical protein
	HE616890.561	HE616890	616638	617888	+	44.3271	-0.416256	-1.33446	0.465507	0.8942	0.371215	0.998118	-	SFHH103_00550	53.3299	35.3244	Rieske 2Fe-2S family protein
	HE616890.562	HE616890	617891	618985	+	79.1216	-0.438468	-1.35516	0.410043	1.06932	0.284925	0.984889	-	SFHH103_00551	94.0033	64.2399	oxidoreductase
	HE616890.563	HE616890	619023	620048	-	504.353	-0.344043	-1.26931	0.346348	0.993343	0.320543	0.998118	-	SFHH103_00552	573.573	435.133	similar to autolytic lysozyme
	HE616890.564	HE616890	620245	621234	-	33.4363	-0.745912	-1.67703	0.485912	1.53508	0.124765	0.856152	-	SFHH103_00553	46.6982	20.1743	divalent cation transport protein
	HE616890.565	HE616890	621368	623182	+	405.715	-0.920106	-1.89225	0.383619	2.39849	0.016463	0.366067	-	SFHH103_00554	556.112	255.318	acyl-CoA dehydrogenase
	HE616890.566	HE616890	623216	623968	+	71.4882	-0.766055	-1.70061	0.372401	2.05707	0.0396795	0.612559	-	SFHH103_00555	93.4326	49.5438	putative enoyl-CoA hydratase/isomerase
	HE616890.567	HE616890	624030	625277	-	297.457	0.0613528	1.04344	0.3825	-0.160399	0.872566	0.998118	-	SFHH103_00556	289.359	305.556	RNA methyltransferase
	HE616890.568	HE616890	625274	626029	-	312.715	0.0075607	1.00525	0.451235	-0.0167556	0.986632	0.998512	-	SFHH103_00557	311.178	314.252	Uncharacterized protein
	HE616890.569	HE616890	626084	628699	-	1733.88	0.145745	1.1063	0.310773	-0.468976	0.639087	0.998118	dxs	SFHH103_00558	1635.66	1832.11	deoxyxylulose-5-phosphate synthase
	HE616890.570	HE616890	629178	629435	-	130.483	0.325476	1.25308	0.356682	-0.912511	0.3615	0.998118	xseB	SFHH103_00559	113.502	147.464	exodeoxyribonuclease small subunit
	HE616890.571	HE616890	629438	630367	-	200.006	0.334744	1.26115	0.310856	-1.07684	0.28155	0.98239	-	SFHH103_00560	174.209	225.803	histone deacetylase family protein
	HE616890.572	HE616890	630431	631399	-	114.624	-0.294697	-1.22663	0.339953	0.866875	0.386011	0.998118	-	SFHH103_00561	127.897	101.35	alcohol dehydrogenase%2C zinc-containing
	HE616890.573	HE616890	631414	631815	+	93.7095	-0.141776	-1.10326	0.416666	0.340262	0.733659	0.998118	-	SFHH103_00562	99.3103	88.1086	Acyl-CoA thioester hydrolase
	HE616890.574	HE616890	631803	633002	-	396.83	0.257894	1.19573	0.357904	-0.720568	0.471175	0.998118	-	SFHH103_00563	355.517	438.142	acetyl-CoA acetyltransferase
	HE616890.575	HE616890	632980	634659	-	240.425	0.168413	1.12382	0.32382	-0.520083	0.603006	0.998118	-	SFHH103_00564	224.751	256.099	Acetyl-coenzyme A synthetase
	HE616890.576	HE616890	635077	635682	-	23.0196	-1.33984	-2.53124	0.48912	2.7393	0.00615707	NA	-	SFHH103_00565	38.2267	7.81245	Putative ABC transporter transmembrane component
	HE616890.577	HE616890	635676	636356	-	32.9662	-0.565202	-1.47959	0.476149	1.18703	0.235217	0.967588	-	SFHH103_00566	42.6142	23.3182	Sulfate/thiosulfate import ATP-binding protein CysA-like
	HE616890.578	HE616890	636489	637688	+	1267.9	0.190398	1.14108	0.481569	-0.39537	0.69257	0.998118	-	SFHH103_00567	1136.68	1399.12	conserved hypothetical protein
	HE616890.579	HE616890	637761	639176	+	1446.57	0.541693	1.45568	0.354511	-1.528	0.126512	0.856152	tldD	SFHH103_00568	1133.36	1759.77	conserved hypothetical protein
	HE616890.580	HE616890	639209	639688	+	142.453	0.382848	1.30391	0.332769	-1.15049	0.249942	0.96885	-	SFHH103_00569	121.127	163.778	Probable N-acetyltransferase
	HE616890.581	HE616890	639689	640942	-	1183.74	-0.0623376	-1.04416	0.336205	0.185416	0.852903	0.998118	dacF	SFHH103_00570	1213.04	1154.45	D-alanyl-D-alanine carboxypeptidase A
	HE616890.582	HE616890	641184	642296	+	177.379	0.162491	1.11922	0.328525	-0.494607	0.620877	0.998118	-	SFHH103_00571	165.728	189.029	Polysaccharide deacetylase
	HE616890.583	HE616890	642352	642972	-	382.98	-0.0225941	-1.01578	0.295318	0.0765078	0.939015	0.998118	pdxH	SFHH103_00572	386.212	379.748	pyridoxamine 5'-phosphate oxidase
	HE616890.584	HE616890	643113	643565	+	356.598	0.169769	1.12488	0.373745	-0.454238	0.649657	0.998118	-	SFHH103_00573	331.538	381.658	conserved hypothetical protein
	HE616890.585	HE616890	643774	644826	+	685.851	0.207453	1.15465	0.325323	-0.637684	0.523679	0.998118	dnaJ3	SFHH103_00574	630.02	741.682	Chaperone protein DnaJ3
	HE616890.586	HE616890	645031	645849	+	4607.54	-0.081624	-1.05821	0.406301	0.200896	0.84078	0.998118	fabI	SFHH103_00575	4771.87	4443.21	enoyl-acyl carrier protein reductase
	HE616890.587	HE616890	645990	646574	+	1278.41	0.077024	1.05484	0.428579	-0.17972	0.857373	0.998118	gpmB	SFHH103_00576	1233.75	1323.07	putative phosphoglycerate mutase
	HE616890.588	HE616890	646622	646924	-	4856.45	-0.173496	-1.12779	0.438065	0.396051	0.692068	0.998118	-	SFHH103_00577	5250.18	4462.72	conserved hypothetical protein
	HE616890.589	HE616890	647496	648593	+	956.746	0.27553	1.21044	0.335226	-0.821921	0.411122	0.998118	aroC	SFHH103_00578	851.986	1061.51	chorismate synthase
	HE616890.590	HE616890	648614	649714	+	892.359	0.275408	1.21034	0.388404	-0.709076	0.478277	0.998118	ribA	SFHH103_00579	788.69	996.027	GTP cyclohydrolase II
	HE616890.591	HE616890	649787	650317	-	5000.56	-0.0896975	-1.06415	0.42895	0.20911	0.834363	0.998118	-	SFHH103_00580	5206.24	4794.88	Invasion protein B-like
	HE616890.592	HE616890	650708	651592	+	2662.22	-0.130805	-1.0949	0.414282	0.315739	0.752201	0.998118	coxB	SFHH103_00581	2816.99	2507.44	cytochrome c oxidase subunit II
	HE616890.593	HE616890	651613	653304	+	3632.82	0.115891	1.08364	0.410885	-0.282053	0.777903	0.998118	coxA	SFHH103_00582	3447.19	3818.46	cytochrome c oxidase subunit I
	HE616890.594	HE616890	653403	654359	+	538.321	0.255026	1.19336	0.407529	-0.625786	0.531455	0.998118	ctaB	SFHH103_09560	478.693	597.95	CtaB
	HE616890.595	HE616890	654328	655110	+	406.932	0.309673	1.23943	0.383575	-0.807333	0.419474	0.998118	ctaG	SFHH103_00583	354.421	459.442	Cytochrome c oxidase assembly protein
	HE616890.596	HE616890	655173	656051	+	983.157	0.130287	1.09451	0.382629	-0.340505	0.733476	0.998118	coxC	SFHH103_00584	929.39	1036.92	cytochrome c oxidase subunit III
	HE616890.597	HE616890	656024	656626	+	97.7255	-0.588199	-1.50337	0.391615	1.50198	0.133102	0.865503	-	SFHH103_00585	122.065	73.386	Uncharacterized protein
	HE616890.598	HE616890	656623	657006	+	234.192	-0.157675	-1.11549	0.390113	0.404177	0.686083	0.998118	-	SFHH103_00586	250.2	218.183	conserved hypothetical protein
	HE616890.599	HE616890	656975	657760	+	300.886	-0.0934194	-1.0669	0.353344	0.264387	0.791482	0.998118	surF	SFHH103_00587	312.223	289.549	Surfeit locus protein 1
	HE616890.600	HE616890	657773	658138	+	81.9353	-0.460605	-1.37612	0.390867	1.17842	0.23863	0.967588	-	SFHH103_00588	98.0586	65.8119	conserved hypothetical protein
	HE616890.601	HE616890	658142	659152	+	489.525	0.184937	1.13677	0.350534	-0.527587	0.597786	0.998118	lytB	SFHH103_00589	453.346	525.704	lytB protein
	HE616890.602	HE616890	659211	660191	+	400.874	-0.114779	-1.08281	0.33876	0.33882	0.734746	0.998118	thrB	SFHH103_00590	419.185	382.562	homoserine kinase
	HE616890.603	HE616890	660188	660649	+	140.364	-0.139433	-1.10147	0.333536	0.418044	0.675915	0.998118	rnhA	SFHH103_00591	148.27	132.458	ribonuclease H
	HE616890.604	HE616890	660836	661321	-	864.855	-0.0512331	-1.03615	0.329456	0.155508	0.876421	0.998118	-	SFHH103_00592	882.292	847.419	AhpC/TSA family protein
	HE616890.605	HE616890	661393	662235	-	346.221	0.105412	1.0758	0.345931	-0.304721	0.760579	0.998118	-	SFHH103_00593	331.603	360.839	hypothetical protein
	HE616890.606	HE616890	662484	663089	+	837.112	0.167813	1.12335	0.380014	-0.441596	0.658781	0.998118	-	SFHH103_00594	778.563	895.661	conserved hypothetical protein
	HE616890.607	HE616890	663113	666025	-	1759.8	0.0365396	1.02565	0.371105	-0.0984616	0.921566	0.998118	-	SFHH103_00595	1733.46	1786.15	Uncharacterized signaling protein PA3311
	HE616890.608	HE616890	666025	666636	-	346.145	-0.107755	-1.07755	0.360106	0.29923	0.764764	0.998118	-	SFHH103_00596	361.78	330.51	acetyltransferase%2C GNAT family
	HE616890.609	HE616890	666981	668279	-	1028.33	0.0599642	1.04244	0.333919	-0.179577	0.857485	0.998118	-	SFHH103_00597	1004	1052.66	processing protease protein
	HE616890.610	HE616890	668294	669691	-	340.28	-0.149012	-1.10881	0.317587	0.469203	0.638925	0.998118	thrC	SFHH103_00598	359.906	320.655	threonine synthase
	HE616890.611	HE616890	669855	670025	-	407.752	-0.202391	-1.1506	0.405586	0.499009	0.617773	0.998118	-	SFHH103_00599	444.146	371.358	hypothetical protein predicted by Glimmer/Critica
	HE616890.612	HE616890	670110	670658	+	824.227	-0.0228692	-1.01598	0.301199	0.0759271	0.939477	0.998118	-	SFHH103_00600	831.483	816.971	conserved hypothetical protein
	HE616890.613	HE616890	670863	671969	-	370.972	-0.110302	-1.07945	0.35042	0.314769	0.752937	0.998118	livK	SFHH103_00601	387.297	354.648	Leucine-specific-binding protein
	HE616890.614	HE616890	672248	672943	-	220.527	-0.487213	-1.40173	0.329903	1.47684	0.13972	0.873906	-	SFHH103_00602	262.243	178.811	hypothetical protein
	HE616890.615	HE616890	673116	673784	+	132.062	-0.14474	-1.10553	0.408913	0.353964	0.723366	0.998118	-	SFHH103_00603	140.122	124.002	HTH-type transcriptional regulator
	HE616890.616	HE616890	673850	674974	+	210.854	-0.292508	-1.22477	0.300625	0.972998	0.330554	0.998118	-	SFHH103_00604	234.538	187.17	putative transposase
	HE616890.617	HE616890	675269	676372	-	208.395	0.0292042	1.02045	0.358673	-0.0814228	0.935106	0.998118	-	SFHH103_00605	205.583	211.207	Putative transposase y4qE
	HE616890.618	HE616890	676534	676953	+	107.196	0.093472	1.06693	0.382741	-0.244218	0.807062	0.998118	-	SFHH103_00606	103.302	111.09	hypothetical protein
	HE616890.619	HE616890	676977	677657	-	160.489	-0.22744	-1.17076	0.311436	0.730294	0.465211	0.998118	-	SFHH103_00607	174.705	146.273	hypothetical protein
Possible_Low_Expression	HE616890.620	HE616890	677729	678058	+	10.5411	-0.0767154	-1.05461	0.494837	0.155032	0.876796	NA	-	SFHH103_00608	11.102	9.98027	hypothetical protein
	HE616890.621	HE616890	678055	678411	+	21.8835	-0.308432	-1.23836	0.493192	0.625379	0.531722	NA	-	SFHH103_00609	25.736	18.0311	hypothetical protein
	HE616890.622	HE616890	678530	679660	+	956.107	-0.0895828	-1.06406	0.35228	0.254294	0.799268	0.998118	ccrM	SFHH103_00610	990.908	921.306	adenine DNA methyltransferase protein
	HE616890.623	HE616890	679851	680888	-	15533.5	-0.734006	-1.66325	0.458435	1.60111	0.109352	0.839694	-	SFHH103_00611	20954.8	10112.3	putative secreted protein
	HE616890.624	HE616890	681018	681680	-	1457.55	-0.10481	-1.07535	0.324879	0.322614	0.746988	0.998118	-	SFHH103_00612	1517.86	1397.25	hypothetical protein
	HE616890.625	HE616890	681737	682825	-	133.459	0.0178963	1.01248	0.325841	-0.0549235	0.956199	0.998118	mutY	SFHH103_00613	132.579	134.338	A/G-specific adenine glycosylase
	HE616890.626	HE616890	682812	683423	+	347.268	-0.145048	-1.10577	0.317362	0.457041	0.647641	0.998118	-	SFHH103_00614	366.667	327.87	hypothetical protein
	HE616890.627	HE616890	683543	684352	+	2790.22	-0.129192	-1.09368	0.320534	0.403053	0.686909	0.998118	-	SFHH103_00615	2931.6	2648.84	hypothetical protein
	HE616890.628	HE616890	684439	684783	+	580.543	-0.0873297	-1.0624	0.296384	0.29465	0.768261	0.998118	-	SFHH103_00616	599.935	561.152	conserved hypothetical protein
	HE616890.629	HE616890	684995	688525	+	412.62	-0.260657	-1.19802	0.398167	0.654642	0.512698	0.998118	smc	SFHH103_00617	458.536	366.703	chromosome segregation protein
	HE616890.630	HE616890	688674	691370	+	490.732	0.115428	1.0833	0.30801	-0.374755	0.707843	0.998118	ppdK	SFHH103_00618	468.543	512.921	pyruvate phosphate dikinase
	HE616890.631	HE616890	691525	691773	-	436.169	0.286171	1.2194	0.331144	-0.864187	0.387485	0.998118	-	SFHH103_00619	387.268	485.07	hypothetical protein
	HE616890.632	HE616890	691949	692338	-	1407.55	-0.128832	-1.09341	0.440683	0.292347	0.770022	0.998118	-	SFHH103_00620	1493.22	1321.88	hypothetical/unknown protein
	HE616890.633	HE616890	692649	693557	+	189.313	-0.115336	-1.08323	0.312536	0.369034	0.712102	0.998118	-	SFHH103_00621	197.718	180.907	hypothetical protein
	HE616890.634	HE616890	693604	694515	-	172.929	-0.368638	-1.29113	0.393923	0.935811	0.349371	0.998118	-	SFHH103_00622	199.679	146.18	putative hydrolase protein
	HE616890.635	HE616890	694527	694823	-	137.992	-0.300937	-1.23194	0.317842	0.94681	0.343735	0.998118	-	SFHH103_00623	154.221	121.763	hypothetical protein
	HE616890.636	HE616890	695148	695222	+	24.7035	-0.45415	-1.36998	0.494973	0.917525	0.358868	NA	-	SFHH103_RNA00008	31.567	17.84	tRNA-Gln
	HE616890.637	HE616890	695400	696719	-	55.1714	-0.365869	-1.28866	0.422512	0.865937	0.386525	0.998118	-	SFHH103_00624	63.9901	46.3526	hypothetical protein
	HE616890.638	HE616890	696723	700619	-	197.627	-0.229568	-1.17248	0.395919	0.579836	0.562025	0.998118	-	SFHH103_00625	216.778	178.476	Putative glycosyltransferase
	HE616890.639	HE616890	700748	703207	-	537.527	0.254192	1.19267	0.310709	-0.818104	0.413298	0.998118	xfp	SFHH103_00626	484.363	590.692	putative phosphoketolase
	HE616890.640	HE616890	703376	705886	-	322.601	0.0905813	1.0648	0.392101	-0.231015	0.817303	0.998118	glgP	SFHH103_00627	309.75	335.451	probable glycogen phosphorylase
	HE616890.641	HE616890	705879	705989	+	84.7566	0.50117	1.41536	0.416884	-1.20218	0.229294	0.965884	-	SFHH103_00628	65.9215	103.592	hypothetical protein predicted by Glimmer/Critica
	HE616890.642	HE616890	706025	707047	-	667.203	0.27673	1.21145	0.363097	-0.762137	0.445978	0.998118	adhA	SFHH103_00629	591.573	742.834	alcohol dehydrogenase
	HE616890.643	HE616890	707140	707808	-	1128.17	0.148661	1.10854	0.350176	-0.424532	0.671178	0.998118	-	SFHH103_00630	1060.72	1195.62	hypothetical protein
	HE616890.644	HE616890	708165	708341	+	164.914	-0.222512	-1.16676	0.402849	0.552345	0.580712	0.998118	-	SFHH103_00631	181.198	148.63	conserved hypothetical protein
	HE616890.645	HE616890	708519	708932	-	662.021	0.247131	1.18684	0.456345	-0.541545	0.588132	0.998118	-	SFHH103_00632	581.505	742.537	hypothetical protein
	HE616890.646	HE616890	709220	709296	+	28.229	0.228313	1.17146	0.454786	-0.502022	0.615652	NA	-	SFHH103_RNA00009	25.0643	31.3936	tRNA-Pro
	HE616890.647	HE616890	709508	711004	-	13297.9	0.482743	1.3974	0.456261	-1.05804	0.290036	0.987231	cysN	SFHH103_00633	10194.5	16401.4	Putative sulfate adenylyltransferase subunit 1
	HE616890.648	HE616890	711004	711957	-	17998.1	0.140497	1.10228	0.473786	-0.296541	0.766817	0.998118	cysD	SFHH103_00634	16670.6	19325.5	Putative sulfate adenylyltransferase subunit 2
	HE616890.649	HE616890	712003	712758	-	23457.3	0.311385	1.2409	0.479483	-0.649419	0.516067	0.998118	cysH	SFHH103_00635	19543.5	27371.1	Putative phosphoadenosine phosphosulfate reductase
	HE616890.650	HE616890	713051	713437	+	53.5176	-0.00248194	-1.00172	0.410947	0.00603956	0.995181	0.999087	-	SFHH103_00636	53.394	53.6411	hypothetical/unknown signal peptide protein
	HE616890.651	HE616890	713437	713916	+	29.2947	-0.394837	-1.31479	0.452048	0.87344	0.382423	NA	-	SFHH103_00637	34.8417	23.7476	hypothetical/unknown transmembrane protein
	HE616890.652	HE616890	713919	715568	-	114.009	-0.0763132	-1.05432	0.382541	0.199491	0.841879	0.998118	betA	SFHH103_00638	117.403	110.615	choline dehydrogenase
	HE616890.653	HE616890	715785	717248	-	169.533	-0.0518177	-1.03657	0.332049	0.156055	0.87599	0.998118	betB	SFHH103_00639	172.783	166.282	betaine aldehyde dehydrogenase
	HE616890.654	HE616890	717250	718782	-	232.504	-0.0606619	-1.04294	0.30732	0.19739	0.843522	0.998118	betC	SFHH103_00640	237.822	227.185	choline sulfatase
	HE616890.655	HE616890	718932	719552	-	232.711	0.368955	1.29142	0.313128	-1.17829	0.238682	0.967588	betI	SFHH103_00641	199.723	265.699	transcriptional regulator betI
	HE616890.656	HE616890	719698	720246	+	187.178	-0.0911873	-1.06525	0.328582	0.277518	0.781382	0.998118	-	SFHH103_00642	193.663	180.693	hypothetical protein
	HE616890.657	HE616890	720372	722168	+	89.7825	-0.144605	-1.10543	0.407739	0.35465	0.722852	0.998118	-	SFHH103_00643	95.6767	83.8883	conserved hypothetical protein
	HE616890.658	HE616890	722249	723256	+	178.691	0.00257589	1.00179	0.398154	-0.00646958	0.994838	0.999087	qor	SFHH103_00644	178.119	179.263	putative oxidoreductase protein
	HE616890.659	HE616890	723498	724235	-	1720.42	0.258614	1.19633	0.31542	-0.819903	0.412271	0.998118	-	SFHH103_00645	1547.28	1893.55	hypothetical protein
	HE616890.660	HE616890	724307	725314	+	139.75	0.212137	1.1584	0.344951	-0.614978	0.538569	0.998118	-	SFHH103_00646	127.557	151.942	hypothetical protein
	HE616890.661	HE616890	725402	726133	-	66.8523	0.373286	1.2953	0.402596	-0.927198	0.353823	0.998118	-	SFHH103_00647	55.9604	77.7443	hypothetical protein
	HE616890.662	HE616890	726310	726939	+	315.486	-0.0988055	-1.07089	0.367807	0.268634	0.788212	0.998118	gst	SFHH103_00648	327.99	302.983	putative glutathione S-transferase
	HE616890.663	HE616890	726941	727306	-	290.141	-0.0649307	-1.04603	0.35445	0.183187	0.854651	0.998118	-	SFHH103_00649	297.498	282.784	hypothetical protein
	HE616890.664	HE616890	727355	727636	-	65.3028	-0.349457	-1.27408	0.467609	0.747328	0.454866	0.998118	-	SFHH103_00650	76.5824	54.0232	hypothetical protein predicted by Glimmer/Critica
	HE616890.665	HE616890	727733	728668	+	125.461	-0.635462	-1.55343	0.424958	1.49535	0.134823	0.865503	-	SFHH103_00651	160.385	90.5375	putative transcription regulator protein
	HE616890.666	HE616890	728628	729110	-	102.716	-0.900154	-1.86626	0.370179	2.43167	0.0150294	0.350113	-	SFHH103_00652	139.597	65.8346	conserved hypothetical protein
	HE616890.667	HE616890	729068	729286	-	93.4537	-1.16553	-2.24316	0.373198	3.12309	0.00178963	0.0768446	-	SFHH103_00653	135.816	51.0912	conserved hypothetical protein
	HE616890.668	HE616890	729764	730525	+	542.597	0.184647	1.13654	0.324098	-0.569726	0.568863	0.998118	-	SFHH103_00654	502.934	582.261	hypothetical protein
	HE616890.669	HE616890	730553	731044	-	1436.57	0.313207	1.24247	0.382582	-0.818666	0.412977	0.998118	-	SFHH103_00655	1248.27	1624.86	putative transcription regulator protein
	HE616890.670	HE616890	731161	731583	+	3422.07	-0.0297938	-1.02087	0.324652	0.0917715	0.92688	0.998118	-	SFHH103_00656	3462.35	3381.8	hypothetical protein
	HE616890.671	HE616890	731648	731860	-	325.273	0.25711	1.19508	0.360251	-0.713697	0.475415	0.998118	PhnA	SFHH103_00657	291.573	358.974	probable alkylphosphonate uptake protein
	HE616890.672	HE616890	731965	733563	-	1608.12	0.0924618	1.06619	0.344402	-0.268471	0.788337	0.998118	-	SFHH103_00658	1548.28	1667.97	conserved hypothetical protein
	HE616890.673	HE616890	733788	734180	+	619.086	-0.18741	-1.13872	0.396762	0.472349	0.636678	0.998118	-	SFHH103_00659	669.227	568.945	hypothetical protein
	HE616890.674	HE616890	734245	735075	-	857.856	0.584442	1.49946	0.311194	-1.87806	0.0603727	0.702651	dkgB	SFHH103_00660	666.315	1049.4	putative aldose reductase
	HE616890.675	HE616890	735176	735949	-	1027.02	0.612431	1.52883	0.324564	-1.88693	0.0591693	0.697162	tam	SFHH103_00661	784.323	1269.72	trans-aconitate methyltransferase
	HE616890.676	HE616890	735962	736624	-	4391.06	0.184618	1.13652	0.329832	-0.559734	0.575661	0.998118	dhe	SFHH103_00662	4070.82	4711.3	putative haloacid dehalogenase%2C type II
	HE616890.677	HE616890	736782	737333	-	210.893	-0.0987473	-1.07084	0.335429	0.294391	0.768459	0.998118	-	SFHH103_00663	219.443	202.343	hypothetical protein
	HE616890.678	HE616890	737500	738540	-	410.788	-0.0520247	-1.03672	0.352825	0.147452	0.882775	0.998118	adh	SFHH103_00664	419.077	402.498	putative alcohol dehydrogenase
	HE616890.679	HE616890	738664	739869	-	232.746	-0.0741905	-1.05277	0.397149	0.186808	0.851811	0.998118	-	SFHH103_00665	240.598	224.895	hypothetical protein
	HE616890.680	HE616890	740194	741075	+	224.043	-1.04056	-2.05702	0.322134	3.23019	0.00123708	0.0546044	ilvE	SFHH103_00666	310.696	137.389	branched-chain amino acid aminotransferase
	HE616890.681	HE616890	741277	741825	+	176.014	0.0319552	1.0224	0.313225	-0.10202	0.918741	0.998118	-	SFHH103_00667	173.813	178.215	hypothetical protein
	HE616890.682	HE616890	741885	742457	-	157.965	0.0117578	1.00818	0.392066	-0.0299893	0.976076	0.998118	-	SFHH103_00668	157.56	158.37	hypothetical protein
	HE616890.683	HE616890	742541	743143	+	5910.46	0.219104	1.16401	0.435027	-0.503657	0.614502	0.998118	sodB	SFHH103_00669	5310.67	6510.25	superoxide dismutase
	HE616890.684	HE616890	743213	743926	-	127.004	0.155128	1.11352	0.36991	-0.419368	0.674947	0.998118	-	SFHH103_00670	118.525	135.483	putative transcription regulator protein
	HE616890.685	HE616890	744061	744699	+	29.5818	-0.49794	-1.4122	0.498081	0.999718	0.317447	NA	-	SFHH103_00671	38.6317	20.5318	putative amino acid efflux protein
	HE616890.686	HE616890	744910	745356	+	1514.43	0.276598	1.21133	0.445652	-0.620658	0.534824	0.998118	cycF	SFHH103_00672	1315.33	1713.52	putative cytochrome c signal peptide protein
	HE616890.687	HE616890	745437	746351	+	1934.58	0.110308	1.07946	0.377482	-0.292221	0.770117	0.998118	cycG	SFHH103_00673	1845.05	2024.11	putative diheme cytochrome c-type signal peptide protein
	HE616890.688	HE616890	746437	746940	-	5516.13	-0.0343848	-1.02412	0.450929	0.0762531	0.939218	0.998118	-	SFHH103_00674	5607.68	5424.58	putative acetyltransferase protein
	HE616890.689	HE616890	747132	747545	-	217.961	1.05462	2.07717	0.445686	-2.36628	0.0179679	0.391081	-	SFHH103_00675	116.923	319	putative transcription regulator protein
	HE616890.690	HE616890	747716	748603	+	813.803	-0.307447	-1.23752	0.319791	0.961402	0.33635	0.998118	bla	SFHH103_00676	911.338	716.268	putative beta-lactamase
	HE616890.691	HE616890	748646	750982	-	293.968	-0.0588493	-1.04163	0.299525	0.196475	0.844238	0.998118	gcd	SFHH103_00677	300.606	287.33	glucose dehydrogenase
	HE616890.692	HE616890	751304	752812	-	616.008	0.167883	1.12341	0.322433	-0.520673	0.602594	0.998118	-	SFHH103_00678	575.733	656.282	conserved hypothetical protein
	HE616890.693	HE616890	752939	753907	-	1685.17	0.33331	1.2599	0.443133	-0.752168	0.45195	0.998118	-	SFHH103_00679	987.046	2383.29	Putative homocysteine S-methyltransferase
	HE616890.694	HE616890	754271	754804	-	70.2704	0.174884	1.12887	0.3941	-0.443755	0.657219	0.998118	-	SFHH103_00680	65.2499	75.2909	hypothetical protein
	HE616890.695	HE616890	754809	756917	-	663.915	0.383233	1.30426	0.310103	-1.23582	0.216524	0.955135	ptrB	SFHH103_00681	566.03	761.799	protease II
	HE616890.696	HE616890	757023	757910	-	691.937	-0.0857124	-1.06121	0.296939	0.288654	0.772846	0.998118	-	SFHH103_00682	714.678	669.196	conserved hypothetical protein
	HE616890.697	HE616890	758274	758696	+	735.966	0.549427	1.4635	0.409978	-1.34014	0.180201	0.919506	-	SFHH103_00683	561.456	910.476	conserved hypothetical protein
	HE616890.698	HE616890	758755	759099	+	312.606	0.623743	1.54087	0.384428	-1.62252	0.104692	0.834621	-	SFHH103_00684	232.439	392.773	hypothetical protein
	HE616890.699	HE616890	759374	760036	+	1864.94	0.0139914	1.00975	0.447587	-0.0312596	0.975062	0.998118	-	SFHH103_00685	1852.79	1877.09	putative membrane protein
	HE616890.700	HE616890	760063	760557	-	422.997	0.469565	1.38469	0.432646	-1.08533	0.277775	0.980319	-	SFHH103_00686	333.064	512.93	hypothetical protein
	HE616890.701	HE616890	760855	761262	-	780.821	0.724425	1.65224	0.36864	-1.96513	0.0493996	0.657752	msrB	SFHH103_00687	553.942	1007.7	Probable peptide methionine sulfoxide reductase
	HE616890.702	HE616890	761613	763988	+	189.989	-0.605614	-1.52163	0.332621	1.82073	0.0686475	0.744507	mrpA	SFHH103_00688	234.658	145.319	Probable Na(+)/H(+) antiporter subunit A
	HE616890.703	HE616890	763985	764404	+	39.7916	-0.516687	-1.43067	0.430819	1.19931	0.230406	0.965884	mnhB	SFHH103_00689	49.1904	30.3929	Probable K(+)/H(+) antiporter subunit B
	HE616890.704	HE616890	764404	764781	+	37.109	-0.806446	-1.7489	0.460506	1.75122	0.0799087	0.782574	mnhC	SFHH103_00690	51.2327	22.9853	Probable Na(+)/H(+) antiporter subunit C
	HE616890.705	HE616890	764789	766348	+	91.1654	-0.618744	-1.53554	0.359212	1.7225	0.0849785	0.791069	-	SfHH103_09550	113.733	68.5983	conserved hypothetical protein
	HE616890.706	HE616890	766345	766821	+	28.7375	-0.26766	-1.20385	0.45886	0.583314	0.559682	NA	mrpE	SFHH103_00691	32.4412	25.0339	Probable Na(+)/H(+) antiporter subunit E
	HE616890.707	HE616890	766818	767195	+	26.0808	-0.31932	-1.24774	0.461524	0.691883	0.489011	NA	mnhF	SFHH103_00692	30.2244	21.9373	Probable Na(+)/H(+) antiporter subunit F
Possible_Low_Expression	HE616890.708	HE616890	767195	767554	+	15.8349	-0.505622	-1.41974	0.49947	1.01232	0.311386	NA	mrpG	SFHH103_00693	20.999	10.6707	Probable Na(+)/H(+) antiporter subunit G
	HE616890.709	HE616890	767960	768391	+	2720.12	0.266826	1.20316	0.351701	-0.758673	0.448048	0.998118	mucR1	SFHH103_00694	2426.92	3013.31	MucR1
	HE616890.710	HE616890	768660	769082	-	737.578	0.807747	1.75048	0.354442	-2.27893	0.0226713	0.45429	-	SFHH103_00695	504.108	971.048	conserved hypothetical protein
	HE616890.711	HE616890	769300	769734	-	335.346	0.330089	1.25709	0.400672	-0.823839	0.410031	0.998118	-	SFHH103_00696	287.866	382.825	conserved hypothetical protein
	HE616890.712	HE616890	770319	771902	+	7536.86	-0.0460293	-1.03242	0.418173	0.110072	0.912352	0.998118	-	SFHH103_00697	7692.55	7381.18	Probable sensor histidine kinase
	HE616890.713	HE616890	771874	772854	+	2207.93	0.00191459	1.00133	0.358252	-0.00534426	0.995736	0.999087	-	SFHH103_00698	2206.53	2209.34	conserved hypothetical protein
	HE616890.714	HE616890	772937	773293	+	137.18	0.227669	1.17094	0.421099	-0.540653	0.588747	0.998118	-	SFHH103_00699	123.564	150.795	hypothetical protein
	HE616890.715	HE616890	773329	774384	-	529.906	0.220339	1.16501	0.331226	-0.665222	0.505909	0.998118	-	SFHH103_00700	484.085	575.727	hypothetical protein
	HE616890.716	HE616890	774677	775462	+	3166.71	-0.280162	-1.21433	0.348035	0.804981	0.420831	0.998118	-	SFHH103_00701	3522.94	2810.47	hypothetical protein
	HE616890.717	HE616890	775747	776031	+	2094.7	-0.0880017	-1.0629	0.438729	0.200583	0.841025	0.998118	-	SFHH103_00702	2181.34	2008.06	hypothetical protein
	HE616890.718	HE616890	776319	776489	+	1808.79	0.272307	1.20774	0.387396	-0.702915	0.482109	0.998118	-	SFHH103_00703	1600.77	2016.82	hypothetical protein predicted by Glimmer/Critica
	HE616890.719	HE616890	776580	777128	-	318.802	0.683271	1.60578	0.398091	-1.71637	0.0860951	0.791652	-	SFHH103_00704	227.758	409.845	hypothetical protein
	HE616890.720	HE616890	777121	777708	-	173.244	0.19713	1.14642	0.435938	-0.452197	0.651127	0.998118	-	SFHH103_00705	157.798	188.691	hypothetical protein
	HE616890.721	HE616890	777912	780119	-	1475.67	0.18436	1.13631	0.325594	-0.566226	0.57124	0.998118	pbp	SFHH103_00706	1368.7	1582.64	putative penicillin-binding protein 1A
	HE616890.722	HE616890	780264	780731	+	8044.01	0.332141	1.25888	0.367745	-0.903183	0.366429	0.998118	-	SFHH103_00707	6946.99	9141.02	hypothetical protein
	HE616890.723	HE616890	780740	781102	-	2816.42	0.237896	1.17927	0.364102	-0.653376	0.513514	0.998118	-	SFHH103_00708	2542.01	3090.83	hypothetical protein
Possible_Low_Expression	HE616890.724	HE616890	781764	781922	+	5.71641	-0.775673	-1.71199	0.432988	1.79144	0.0732222	NA	-	SFHH103_00709	10.9088	0.523983	hypothetical protein predicted by Glimmer/Critica
	HE616890.725	HE616890	781947	782198	+	2141.7	-0.329643	-1.2567	0.400405	0.823273	0.410353	0.998118	-	SFHH103_00710	2446.1	1837.29	hypothetical protein predicted by Glimmer/Critica
	HE616890.726	HE616890	782233	782904	+	4958.27	-0.19863	-1.14761	0.449906	0.441492	0.658857	0.998118	feuP	SFHH103_00711	5432.72	4483.83	two component transcriptional regulator
	HE616890.727	HE616890	782894	784279	+	902.053	0.0478998	1.03376	0.421828	-0.113553	0.909592	0.998118	feuQ	SFHH103_00712	882.939	921.168	sensor histidine kinase
	HE616890.728	HE616890	784515	784964	+	416.422	-0.0424692	-1.02987	0.31774	0.13366	0.893671	0.998118	lipA	SFHH103_00713	423.399	409.444	putative outer-membranne lipoprotein
	HE616890.729	HE616890	785096	786241	+	1490.57	0.139155	1.10126	0.39123	-0.355687	0.722075	0.998118	cycH	SFHH103_00714	1402.1	1579.04	Cytochrome c-type biogenesis protein
	HE616890.730	HE616890	786238	786690	+	399.175	-0.0392026	-1.02755	0.430973	0.0909631	0.927522	0.998118	cycJ	SFHH103_00715	406.518	391.832	Cytochrome c-type biogenesis protein ccmE
	HE616890.731	HE616890	786687	788675	+	1775.3	0.0693891	1.04927	0.413975	-0.167617	0.866885	0.998118	cycK	SFHH103_00716	1720.72	1829.88	Cytochrome c-type biogenesis protein cycK
	HE616890.732	HE616890	788672	789127	+	137.537	-0.550507	-1.4646	0.346566	1.58846	0.112182	0.843582	cycL	SFHH103_00717	167.292	107.782	Cytochrome c-type biogenesis protein ccmH
	HE616890.733	HE616890	789439	791004	+	71610.4	0.102885	1.07392	0.434129	-0.23699	0.812664	0.998118	degP	SFHH103_00718	68198.1	75022.7	probable serine protease
	HE616890.734	HE616890	791178	791879	+	4147.11	0.247801	1.1874	0.449599	-0.551159	0.581525	0.998118	ragA	SFHH103_00719	3653.47	4640.76	probable response regulator
	HE616890.735	HE616890	791876	793273	+	1457.66	0.299319	1.23056	0.430933	-0.694585	0.487315	0.998118	ragB	SFHH103_00720	1257.92	1657.41	probable sensor histidine kinase
	HE616890.736	HE616890	793344	796301	+	188.603	-0.0762422	-1.05427	0.38701	0.197003	0.843825	0.998118	glnE	SFHH103_00721	194.344	182.863	probable glutamate-ammonia-ligase adenylyltransferase
	HE616890.737	HE616890	796304	798697	-	673.786	-0.399122	-1.3187	0.349503	1.14197	0.253467	0.97071	pleC	SFHH103_00722	781.848	565.724	probable two-component sensor histidine kinase
	HE616890.738	HE616890	799051	801711	-	1762.66	0.35029	1.27482	0.381492	-0.918209	0.358509	0.998118	pepN	SFHH103_00723	1504.9	2020.43	aminopeptidase N
	HE616890.739	HE616890	802084	803022	+	13514.6	0.753218	1.68555	0.362217	-2.07946	0.0375747	0.598918	-	SFHH103_00724	9465.12	17564.1	hypothetical protein
	HE616890.740	HE616890	803177	803317	-	24395.8	0.648156	1.56716	0.41934	-1.54566	0.122187	0.853779	-	SFHH103_00725	17489.5	31302.1	hypothetical protein predicted by Glimmer/Critica
	HE616890.741	HE616890	803470	803649	-	49446.9	0.471744	1.38679	0.428381	-1.10123	0.270798	0.980259	-	SFHH103_00726	38936.2	59957.6	hypothetical unknown protein
	HE616890.742	HE616890	803789	804667	-	589.728	-0.0611722	-1.04331	0.317364	0.192751	0.847154	0.998118	-	SFHH103_00727	603.651	575.806	conserved hypothetical protein
	HE616890.743	HE616890	804718	806007	-	139.585	-0.490849	-1.40527	0.415653	1.18091	0.237638	0.967588	-	SFHH103_00728	169.986	109.185	probable heat shock protein
	HE616890.744	HE616890	806274	807938	+	2230.72	0.098379	1.07057	0.384506	-0.255858	0.79806	0.998118	-	SFHH103_00729	2138.22	2323.22	probable electron transfer flavoprotein-ubiquinone oxidoreductase
	HE616890.745	HE616890	808360	809358	+	6418.97	0.221874	1.16625	0.385061	-0.576204	0.564477	0.998118	-	SFHH103_00730	5817.57	7020.38	putative glycine betaine-binding periplasmic protein
	HE616890.746	HE616890	809540	810427	+	589.188	0.284211	1.21774	0.335502	-0.84712	0.396928	0.998118	-	SFHH103_00731	523.139	655.236	putative glycine betaine/L-proline transport system permease protein
	HE616890.747	HE616890	810520	811428	-	68.4025	-0.0185009	-1.01291	0.409167	0.0452159	0.963935	0.998118	-	SFHH103_00732	68.9938	67.8113	conserved hypothetical protein
	HE616890.748	HE616890	811564	812034	+	61.176	0.461219	1.3767	0.435087	-1.06006	0.289116	0.987041	-	SFHH103_00733	48.4913	73.8608	putative transcription regulator protein
	HE616890.749	HE616890	812162	813064	+	414.461	0.643443	1.56205	0.41328	-1.55692	0.119489	0.849425	-	SFHH103_00734	299.63	529.293	hypothetical protein
	HE616890.750	HE616890	813076	814560	-	124.387	0.176253	1.12995	0.34728	-0.507523	0.611788	0.998118	-	SFHH103_00735	115.627	133.147	hypothetical protein
	HE616890.751	HE616890	814553	815572	-	324.375	-0.192274	-1.14256	0.327303	0.587449	0.556902	0.998118	-	SFHH103_00736	348.63	300.121	Putative glycosyltransferase
	HE616890.752	HE616890	815672	816640	+	206.526	0.107811	1.07759	0.388576	-0.277451	0.781434	0.998118	-	SFHH103_00737	197.469	215.582	hypothetical protein
	HE616890.753	HE616890	816647	818149	-	2774.55	0.169142	1.12439	0.418676	-0.403993	0.686218	0.998118	amn	SFHH103_00738	2564.93	2984.17	AMP nucleosidase
	HE616890.754	HE616890	818286	818459	-	817.379	-0.444713	-1.36104	0.483713	0.919375	0.3579	0.998118	-	SFHH103_00739	1015.22	619.539	hypothetical protein predicted by Glimmer/Critica
	HE616890.755	HE616890	818471	818644	-	991.441	-0.498975	-1.41321	0.485159	1.02848	0.303725	0.99642	-	SFHH103_00740	1261.64	721.244	hypothetical unknown transmembrane protein
	HE616890.756	HE616890	818821	819522	+	1830.71	0.577949	1.49273	0.441095	-1.31026	0.190107	0.933355	gst7	SFHH103_00741	1344.05	2317.38	putative glutathione S-transferase
	HE616890.757	HE616890	819809	820018	-	96.3626	-0.275678	-1.21056	0.411895	0.669291	0.50331	0.998118	-	SFHH103_00742	108.286	84.4388	hypothetical protein predicted by Glimmer/Critica
	HE616890.758	HE616890	820578	820844	+	158.646	0.43952	1.35615	0.410166	-1.07156	0.283916	0.984889	-	SFHH103_00743	127.879	189.413	hypothetical protein
	HE616890.759	HE616890	820873	821994	-	579.379	-0.0397692	-1.02795	0.349767	0.113702	0.909474	0.998118	hisC	SFHH103_00744	588.356	570.402	histidinol-phosphate aminotransferase
	HE616890.760	HE616890	822088	822525	-	178.335	0.225646	1.1693	0.423492	-0.532822	0.594157	0.998118	-	SFHH103_00745	160.3	196.369	hypothetical protein predicted by Glimmer/Critica
Possible_Low_Expression	HE616890.761	HE616890	822758	823105	-	15.4988	-0.172916	-1.12734	0.498458	0.346903	0.728664	NA	-	SFHH103_00746	17.5405	13.4571	hypothetical protein
	HE616890.762	HE616890	823326	823415	+	68.9506	0.0308624	1.02162	0.474888	-0.0649888	0.948183	0.998118	-	SFHH103_RNA00010	68.1377	69.7635	tRNA-Ser
	HE616890.763	HE616890	824024	825082	+	159240	-0.127328	-1.09227	0.399445	0.318763	0.749906	0.998118	-	SFHH103_00747	168009	150471	Putative outer membrane protein
	HE616890.764	HE616890	825289	826176	-	200.967	0.134741	1.0979	0.318522	-0.42302	0.67228	0.998118	-	SFHH103_00748	190.636	211.298	Putative integrase protein
Possible_Low_Expression	HE616890.765	HE616890	826175	826312	+	18.2053	-0.0718457	-1.05106	0.491128	0.146287	0.883695	NA	-	SFHH103_00749	18.9754	17.4352	hypothetical protein predicted by Glimmer/Critica
	HE616890.766	HE616890	826389	827519	-	105.347	0.0545755	1.03855	0.348554	-0.156577	0.875578	0.998118	-	SFHH103_00750	103.201	107.494	Putative outer membrane protein
	HE616890.767	HE616890	827742	828641	-	142.437	0.330708	1.25763	0.424105	-0.779778	0.435521	0.998118	-	SFHH103_00751	121.504	163.369	putative hydrolase protein
	HE616890.768	HE616890	828700	830766	-	4009.54	0.199897	1.14862	0.415282	-0.481353	0.630265	0.998118	slt	SFHH103_00752	3653.89	4365.19	probable soluble lytic murein transglycosylase
	HE616890.769	HE616890	830817	830975	-	2205.88	0.0394474	1.02772	0.393428	-0.100266	0.920133	0.998118	-	SFHH103_00753	2168.92	2242.83	hypothetical protein predicted by Glimmer/Critica
	HE616890.770	HE616890	831065	831949	+	920.87	0.106464	1.07659	0.343566	-0.30988	0.756652	0.998118	dapA	SFHH103_09570	881.227	960.514	dihydrodipicolinate synthase DapA
	HE616890.771	HE616890	831949	832428	+	465.778	0.266813	1.20315	0.330562	-0.807151	0.419579	0.998118	smpB	SFHH103_00754	416.464	515.092	SsrA-binding protein
	HE616890.772	HE616890	832497	833150	-	2414.88	0.146816	1.10712	0.319431	-0.459617	0.645791	0.998118	-	SFHH103_00755	2276.27	2553.48	conserved hypothetical protein
	HE616890.773	HE616890	833542	833946	+	1046.22	0.138425	1.1007	0.33688	-0.410903	0.681143	0.998118	rpoZ	SFHH103_00756	988.866	1103.57	DNA-directed RNA polymerase subunit omega
	HE616890.774	HE616890	834051	836276	+	457.968	0.101194	1.07266	0.305774	-0.330943	0.740688	0.998118	spoT	SFHH103_00757	439.909	476.026	GTP pyrophosphokinase
	HE616890.775	HE616890	836446	836598	+	78061.8	0.291906	1.22426	0.436234	-0.669152	0.503399	0.998118	-	SFHH103_00758	67511.6	88612.1	hypothetical protein predicted by Glimmer/Critica
	HE616890.776	HE616890	836759	837382	+	17176.4	0.536441	1.45039	0.452705	-1.18497	0.23603	0.967588	-	SfHH103_09580	12787.8	21564.9	conserved hypothetical protein
	HE616890.777	HE616890	837379	837798	+	2564.05	0.621559	1.53854	0.451537	-1.37654	0.168655	0.898353	acpS	SFHH103_00759	1813.34	3314.77	holo-ACP synthase
	HE616890.778	HE616890	837902	838645	+	2392.24	0.432915	1.34996	0.448821	-0.964559	0.334766	0.998118	lebB	SFHH103_00760	1901.04	2883.43	signal peptidase I
	HE616890.779	HE616890	838642	839361	+	1409.29	0.576077	1.49079	0.366041	-1.5738	0.115533	0.849425	rnc	SFHH103_00761	1081.03	1737.56	ribonuclease III
	HE616890.780	HE616890	839370	840299	+	1792.25	0.342248	1.26773	0.379868	-0.900966	0.367607	0.998118	era	SFHH103_00762	1536.63	2047.86	GTP-binding protein era homolog
	HE616890.781	HE616890	840316	841314	-	530.257	0.466977	1.38221	0.37616	-1.24143	0.214446	0.951222	-	SFHH103_00763	428.483	632.031	Probable glycerophosphoryl diester phosphodiesterase
	HE616890.782	HE616890	841493	842491	+	80.2202	-0.0513502	-1.03623	0.358399	0.143276	0.886072	0.998118	-	SFHH103_00764	81.9811	78.4594	putative glutathione S-transferase
	HE616890.783	HE616890	842858	844114	+	1458.32	0.24643	1.18627	0.349907	-0.704274	0.481262	0.998118	cfa	SFHH103_00765	1313.52	1603.11	cyclopropane-fatty-acyl-phospholipid synthase
	HE616890.784	HE616890	844363	846669	+	1868.79	0.0599785	1.04245	0.315074	-0.190363	0.849025	0.998118	-	SFHH103_00766	1824.97	1912.6	probable transcription accessory protein
	HE616890.785	HE616890	846838	847152	+	921.051	-0.0504557	-1.03559	0.397488	0.126936	0.898991	0.998118	-	SFHH103_00767	941.494	900.607	hypothetical signal peptide protein
	HE616890.786	HE616890	847306	848619	-	5244.08	-0.198348	-1.14738	0.357876	0.554235	0.579418	0.998118	rkpK	SFHH103_00768	5667.99	4820.17	UDP-glucose 6-dehydrogenase
	HE616890.787	HE616890	848753	849778	-	231.487	0.101689	1.07303	0.304644	-0.333796	0.738534	0.998118	lpsL	SFHH103_00769	222.332	240.642	capsular polysaccharide biosynthesis protein I
	HE616890.788	HE616890	849850	850182	-	41.61	0.36542	1.28826	0.421794	-0.866348	0.386299	0.998118	-	SFHH103_00770	34.9152	48.3048	putative transcription regulator protein
	HE616890.789	HE616890	850233	850715	+	445.243	0.326956	1.25436	0.304663	-1.07317	0.283194	0.984889	-	SFHH103_00771	389.357	501.13	hypothetical protein
	HE616890.790	HE616890	850728	851090	+	361.621	0.337034	1.26316	0.308837	-1.0913	0.275141	0.980259	-	SFHH103_00772	314.817	408.425	hypothetical protein
	HE616890.791	HE616890	851095	851826	-	542.005	0.116814	1.08434	0.315514	-0.370235	0.711208	0.998118	-	SFHH103_00773	517.547	566.463	conserved hypothetical protein
	HE616890.792	HE616890	852043	852786	+	190.244	0.562524	1.47685	0.311602	-1.80526	0.0710339	0.75212	recO	SFHH103_00774	149.374	231.114	DNA repair protein recO
	HE616890.793	HE616890	852843	854846	-	5821.86	0.0893779	1.06391	0.356818	-0.250486	0.802212	0.998118	phoX	SFHH103_00775	5610.06	6033.66	Monomeric alkaline phosphatase
	HE616890.794	HE616890	855031	857925	+	283.18	-0.465733	-1.38102	0.343084	1.35749	0.174625	0.906098	-	SFHH103_00776	335.605	230.755	conserved hypothetical protein
	HE616890.795	HE616890	857922	858578	+	59.5092	-0.390997	-1.3113	0.393379	0.993944	0.32025	0.998118	-	SFHH103_00777	69.38	49.6384	hypothetical protein
	HE616890.796	HE616890	858605	859507	+	61.2963	-0.0983588	-1.07055	0.435629	0.225786	0.821368	0.998118	-	SFHH103_00778	63.8063	58.7864	hypothetical protein
	HE616890.797	HE616890	859628	860860	+	1024.07	0.0530694	1.03747	0.367955	-0.144228	0.885321	0.998118	-	SFHH103_00779	1001.97	1046.16	putative transport transmembrane protein
	HE616890.798	HE616890	861029	862108	+	723.634	1.15619	2.22868	0.374661	-3.08596	0.00202893	0.0842539	nadA	SFHH103_00780	399.493	1047.77	quinolinate synthetase A
	HE616890.799	HE616890	862161	863759	+	283.232	0.439818	1.35643	0.396756	-1.10854	0.26763	0.980259	nadB	SFHH103_00781	229.784	336.681	L-aspartate oxidase
	HE616890.800	HE616890	863756	864715	+	73.7483	0.203489	1.15148	0.476343	-0.427191	0.66924	0.998118	nadC	SFHH103_00782	65.5359	81.9608	nicotinate-mononucleotide pyrophosphorylase
	HE616890.801	HE616890	864811	865332	+	65.6801	-0.183681	-1.13578	0.378835	0.484858	0.627777	0.998118	sodC	SFHH103_00783	70.6218	60.7385	superoxide dismutase (Cu/Zn)
	HE616890.802	HE616890	865336	866301	-	224.22	-0.0450159	-1.03169	0.327956	0.137262	0.890824	0.998118	-	SFHH103_00784	227.897	220.542	hypothetical protein
	HE616890.803	HE616890	866847	867455	-	229.203	0.308255	1.23821	0.313232	-0.984109	0.325062	0.998118	-	SFHH103_00785	202.041	256.364	hypothetical protein
	HE616890.804	HE616890	867452	868300	-	1189.04	0.299619	1.23082	0.351771	-0.851744	0.394356	0.998118	-	SFHH103_00786	1045.7	1332.37	hypothetical protein
	HE616890.805	HE616890	868385	869131	-	4615.27	-0.119214	-1.08614	0.334627	0.35626	0.721646	0.998118	-	SFHH103_00787	4834.13	4396.42	hypothetical protein
	HE616890.806	HE616890	869146	869415	-	7875.12	-0.278901	-1.21327	0.379819	0.7343	0.462766	0.998118	-	SFHH103_00788	8793.93	6956.31	hypothetical protein
	HE616890.807	HE616890	869575	870012	-	159.401	-0.0922981	-1.06607	0.334625	0.275825	0.782682	0.998118	-	SFHH103_00789	165.002	153.799	hypothetical protein
	HE616890.808	HE616890	870009	870494	-	136.864	0.224076	1.16803	0.369824	-0.605901	0.544581	0.998118	-	SFHH103_00790	124.457	149.271	hypothetical protein
	HE616890.809	HE616890	870495	871310	+	175.866	0.125567	1.09094	0.485666	-0.258546	0.795985	0.998118	-	SFHH103_00791	163.832	187.9	hypothetical protein
	HE616890.810	HE616890	871307	871483	-	207.519	-0.18112	-1.13376	0.486154	0.372558	0.709478	0.998118	-	SFHH103_00792	228.925	186.114	hypothetical protein predicted by Glimmer/Critica
	HE616890.811	HE616890	871889	873280	+	2203.25	0.73788	1.66772	0.341078	-2.16337	0.0305124	0.531521	cysS	SFHH103_00793	1570.72	2835.78	cysteinyl-tRNA synthetase
	HE616890.812	HE616890	873301	873783	+	513.863	0.865931	1.82252	0.318441	-2.71928	0.00654234	0.216205	-	SFHH103_00794	346.31	681.416	hypothetical protein
	HE616890.813	HE616890	873780	874259	+	211.717	0.403198	1.32244	0.357323	-1.12839	0.259157	0.97311	-	SFHH103_00795	177.574	245.86	hypothetical protein
	HE616890.814	HE616890	874256	874756	+	152.277	0.495871	1.41017	0.358657	-1.38258	0.166794	0.898353	-	SFHH103_00796	122.148	182.407	hypothetical protein
	HE616890.815	HE616890	874753	875715	+	228.264	0.493334	1.40769	0.328363	-1.5024	0.132993	0.865503	pip1	SFHH103_00797	184.537	271.991	prolyl iminopeptidase
	HE616890.816	HE616890	875762	877378	+	301.325	0.333671	1.26022	0.329965	-1.01123	0.311906	0.998118	leuA	SFHH103_00798	261.965	340.685	2-isopropylmalate synthase
	HE616890.817	HE616890	877558	878496	+	791.335	-1.7184	-3.29071	0.314733	5.45986	4.76501e-08	4.23616e-06	-	SFHH103_00799	1254.66	328.011	Probable permease protein
	HE616890.818	HE616890	878581	879228	-	891.588	-0.365523	-1.28835	0.355731	1.02753	0.304173	0.997026	-	SFHH103_00800	1023.61	759.562	conserved hypothetical protein
	HE616890.819	HE616890	879441	881105	+	2764.68	0.582675	1.49762	0.329864	-1.76641	0.077327	0.774742	-	SFHH103_00801	2138.25	3391.1	conserved hypothetical protein
	HE616890.820	HE616890	881236	883200	+	851.219	0.653998	1.57352	0.405294	-1.61364	0.106606	0.835346	-	SFHH103_00802	614.574	1087.86	ABC transporter%2C ATP-binding protein
	HE616890.821	HE616890	883309	884007	+	546.924	-0.0426712	-1.03002	0.38759	0.110094	0.912335	0.998118	psdA	SFHH103_00803	556.503	537.346	phosphatidylserine decarboxylase
	HE616890.822	HE616890	884017	884880	+	351.582	0.0321055	1.0225	0.356866	-0.0899651	0.928315	0.998118	pssA	SFHH103_00804	346.588	356.575	phosphatidylserine synthase
	HE616890.823	HE616890	884952	885692	-	353.016	0.220607	1.16522	0.348603	-0.632833	0.526843	0.998118	-	SFHH103_00805	321.303	384.73	putative oxidoreductase
	HE616890.824	HE616890	885705	887195	-	1101.18	0.45682	1.37251	0.317123	-1.44051	0.149723	0.889497	purF	SFHH103_00806	906.574	1295.79	amidophosphoribosyltransferase
	HE616890.825	HE616890	887341	887940	-	1023.09	0.080998	1.05775	0.447711	-0.180916	0.856434	0.998118	-	SFHH103_00807	982.988	1063.2	Colicin V production protein
	HE616890.826	HE616890	888081	889484	-	923.441	0.0397267	1.02792	0.353562	-0.112361	0.910537	0.998118	radA	SFHH103_00808	908.187	938.694	DNA repair protein RadA
	HE616890.827	HE616890	889612	890751	-	192.536	0.33759	1.26364	0.311574	-1.0835	0.278587	0.980319	alr	SFHH103_00809	167.2	217.873	alanine racemase
	HE616890.828	HE616890	890894	891751	+	413.645	0.354271	1.27834	0.361252	-0.980675	0.326753	0.998118	-	SFHH103_00810	354.395	472.896	HTH-type transcriptional activator
	HE616890.829	HE616890	891859	892521	+	44.4376	-0.68429	-1.60691	0.480708	1.4235	0.15459	0.895205	-	SFHH103_00811	60.1734	28.7018	branched-chain amino acid permease
	HE616890.830	HE616890	892518	892823	+	30.2935	-0.435065	-1.35197	0.496037	0.877082	0.380442	0.998118	-	SFHH103_00812	38.1258	22.4613	conserved hypothetical protein
	HE616890.831	HE616890	893030	894529	-	396.65	-0.326742	-1.25418	0.341449	0.956928	0.338604	0.998118	-	SFHH103_00813	448.618	344.682	replicative DNA helicase
	HE616890.832	HE616890	894957	895532	-	829.856	0.547225	1.46127	0.318857	-1.71621	0.0861244	0.791652	rplI	SFHH103_00814	654.955	1004.76	50S ribosomal protein L9
	HE616890.833	HE616890	895568	896521	-	851.016	0.353604	1.27775	0.405867	-0.87123	0.383629	0.998118	-	SFHH103_00815	719.952	982.08	conserved hypothetical protein
	HE616890.834	HE616890	896713	896961	-	1011.17	0.577332	1.49209	0.371253	-1.55509	0.119924	0.850707	rpsR	SFHH103_00816	773.013	1249.33	30S ribosomal protein S18
	HE616890.835	HE616890	896987	897436	-	3605.83	0.257092	1.19507	0.414327	-0.620505	0.534925	0.998118	rpsF	SFHH103_00817	3195.16	4016.5	30S ribosomal protein S6
	HE616890.836	HE616890	897805	898137	+	33.2094	0.640212	1.55856	0.440942	-1.45192	0.146525	0.881754	-	SFHH103_00818	23.4731	42.9458	conserved hypothetical protein
	HE616890.837	HE616890	898173	899216	-	448.497	0.0674914	1.04789	0.301797	-0.223632	0.823044	0.998118	-	SFHH103_00819	436.644	460.35	Aldo-keto reductase protein
	HE616890.838	HE616890	899547	900491	+	1049.8	-0.123705	-1.08953	0.358353	0.345204	0.729941	0.998118	fabD	SFHH103_00820	1102.47	997.126	malonyl CoA-acyl carrier protein transacylase
	HE616890.839	HE616890	900518	901255	+	1032.05	0.107895	1.07765	0.401177	-0.268945	0.787972	0.998118	fabG	SFHH103_00821	983.354	1080.74	3-oxoacyl-[acyl-carrier-protein] reductase
	HE616890.840	HE616890	901594	901830	+	1194.57	0.0267487	1.01871	0.345701	-0.0773752	0.938325	0.998118	acpP	SFHH103_00822	1181.85	1207.3	Acyl carrier protein
	HE616890.841	HE616890	902019	903311	+	1087.24	0.217328	1.16258	0.413273	-0.525869	0.598979	0.998118	fabF	SFHH103_00823	982.388	1192.1	3-oxoacyl-(acyl-carrier-protein) synthase
	HE616890.842	HE616890	903597	904784	+	8125.66	0.0259638	1.01816	0.327136	-0.0793671	0.936741	0.998118	-	SFHH103_00824	8042.36	8208.97	conserved hypothetical protein
	HE616890.843	HE616890	904989	905876	+	979.254	0.111493	1.08035	0.306061	-0.364285	0.715645	0.998118	-	SFHH103_00825	937.175	1021.33	conserved hypothetical protein
	HE616890.844	HE616890	905880	906539	+	784.497	0.249412	1.18872	0.335993	-0.742315	0.457897	0.998118	gmk	SFHH103_00826	706.905	862.09	guanylate kinase
	HE616890.845	HE616890	906669	907493	-	245.433	-0.13816	-1.1005	0.33598	0.411215	0.680915	0.998118	ksgA	SFHH103_00827	258.985	231.88	dimethyladenosine transferase KsgA
	HE616890.846	HE616890	907493	908521	-	2246.64	0.0483705	1.0341	0.369649	-0.130855	0.89589	0.998118	pdxA	SFHH103_00828	2201.28	2291.99	PdxA
	HE616890.847	HE616890	908533	909471	-	13717.9	-0.0421831	-1.02967	0.386158	0.109238	0.913014	0.998118	-	SFHH103_00829	13962.9	13472.8	putative survival protein surA
	HE616890.848	HE616890	909672	912020	-	1274.46	0.117954	1.08519	0.361019	-0.326724	0.743877	0.998118	ostA	SFHH103_00830	1213.09	1335.83	OstA
	HE616890.849	HE616890	912020	913102	-	704.199	-0.159586	-1.11697	0.375482	0.425016	0.670825	0.998118	-	SFHH103_00831	751.273	657.124	putative permease protein
	HE616890.850	HE616890	913099	914271	-	854.404	-0.187364	-1.13868	0.333642	0.56157	0.574409	0.998118	-	SFHH103_00832	918.06	790.747	putative permease protein
	HE616890.851	HE616890	914583	916076	+	673.321	0.0745658	1.05304	0.358139	-0.208204	0.83507	0.998118	pepA	SFHH103_00833	652.475	694.168	leucine aminopeptidase PepA
	HE616890.852	HE616890	916107	916556	+	178.843	0.402714	1.32199	0.383999	-1.04874	0.294299	0.988335	holC	SFHH103_00834	148.29	209.396	HolC
	HE616890.853	HE616890	916624	917550	-	507.5	-0.0307296	-1.02153	0.380112	0.0808435	0.935566	0.998118	gal	SFHH103_00835	513.651	501.35	D-galactose 1-dehydrogenase
	HE616890.854	HE616890	917739	918578	+	87.3929	-0.309782	-1.23952	0.368841	0.839879	0.400976	0.998118	-	SFHH103_00836	98.3259	76.4599	acetyltransferase protein
	HE616890.855	HE616890	918626	920515	-	212.917	0.0191326	1.01335	0.373897	-0.0511708	0.959189	0.998118	-	SFHH103_00837	210.817	215.017	putative ABC transporter%2C ATP-binding protein
	HE616890.856	HE616890	920833	921111	+	6976.7	0.851964	1.80496	0.45401	-1.87653	0.0605823	0.702932	-	SFHH103_00838	4225.3	9728.1	conserved hypothetical protein
	HE616890.857	HE616890	921335	923998	+	562.62	-0.0243721	-1.01704	0.320999	0.0759257	0.939478	0.998118	-	SFHH103_00839	568.283	556.958	long-chain fatty-acid-CoA ligase
	HE616890.858	HE616890	923939	924451	-	208.76	-1.09891	-2.14193	0.383242	2.86742	0.00413834	0.148416	-	SFHH103_00840	299.593	117.926	conserved hypothetical protein
	HE616890.859	HE616890	924588	925277	+	2010.15	2.95878	7.77468	0.435859	-6.7884	1.13383e-11	1.74554e-09	ligE	SFHH103_00841	233.287	3787.02	lignin beta-ether hydrolase LigE
	HE616890.860	HE616890	925380	925802	+	1799.62	0.57388	1.48852	0.44407	-1.29232	0.196247	0.933355	ndk	SFHH103_00842	1320.16	2279.07	nucleoside diphosphate kinase
	HE616890.861	HE616890	925935	926438	-	225.67	1.25448	2.38581	0.385485	-3.2543	0.00113673	0.051619	-	SFHH103_00843	115.985	335.355	conserved hypothetical protein
	HE616890.862	HE616890	926435	926995	-	325.794	1.69289	3.23304	0.420346	-4.02738	5.64028e-05	0.00339061	-	SFHH103_00844	116.335	535.253	conserved hypothetical protein
	HE616890.863	HE616890	927164	928060	+	121.445	0.0211651	1.01478	0.376611	-0.0561989	0.955183	0.998118	-	SFHH103_00845	120.079	122.811	Branched-chain amino acid transport system / permease component
	HE616890.864	HE616890	928331	928795	-	294.235	0.0710465	1.05048	0.364599	-0.194862	0.845501	0.998118	moaE	SFHH103_00846	285.87	302.599	Molybdopterin-converting factor subunit 2
	HE616890.865	HE616890	928800	929060	-	574.232	-0.326038	-1.25357	0.363895	0.895967	0.37027	0.998118	moaD	SFHH103_00847	650.952	497.511	Molybdenum cofactor synthesis protein 2 small subunit
	HE616890.866	HE616890	929057	929665	-	3226.39	-0.627574	-1.54496	0.430995	1.4561	0.145364	0.881217	pgsA	SFHH103_00848	4133.6	2319.18	CDP-diacylglycerol--glycerol-3-phosphate 3-phosphatidyltransferase
	HE616890.867	HE616890	929866	931887	-	669.783	0.518373	1.43234	0.340553	-1.52215	0.127971	0.860444	uvrC	SFHH103_00849	533.156	806.41	UvrABC system protein C
	HE616890.868	HE616890	931884	932648	-	347.068	0.21417	1.16004	0.295062	-0.725847	0.467932	0.998118	-	SFHH103_00850	318.726	375.41	short chain dehydrogenase
	HE616890.869	HE616890	933018	933656	+	141212	-0.0106828	-1.00743	0.399731	0.026725	0.978679	0.998118	ropB1	SFHH103_00851	141865	140559	outer membrane protein
	HE616890.870	HE616890	933761	934372	-	462.228	-0.00997227	-1.00694	0.321195	0.0310474	0.975232	0.998118	-	SFHH103_00852	464.273	460.184	Glutathione S-transferase-like
	HE616890.871	HE616890	934369	934938	-	155.936	-0.148515	-1.10843	0.32193	0.461325	0.644565	0.998118	-	SFHH103_00853	164.836	147.035	ribonuclease T2 family protein
	HE616890.872	HE616890	935067	935510	-	253.018	-0.199813	-1.14855	0.303409	0.65856	0.510178	0.998118	-	SFHH103_00854	272.442	233.594	conserved hypothetical protein
	HE616890.873	HE616890	935563	936444	-	150.616	0.117796	1.08508	0.446124	-0.264042	0.791747	0.998118	-	SFHH103_00855	141.759	159.472	conserved hypothetical protein%2C ComJ-like
	HE616890.874	HE616890	936513	938645	+	964.471	0.239136	1.18029	0.33297	-0.718189	0.472641	0.998118	-	SFHH103_00856	873.176	1055.77	Anaerobic dehydrogenases%2C typically selenocysteine-containing
	HE616890.875	HE616890	938701	939297	+	134.47	-0.582786	-1.49774	0.331708	1.75692	0.0789311	0.782574	-	SFHH103_00857	164.827	104.114	GDP-mannose pyrophosphatase NudK-like
	HE616890.876	HE616890	939393	942005	+	1855.1	0.0746044	1.05307	0.407397	-0.183125	0.8547	0.998118	-	SFHH103_00858	1794.26	1915.93	Uncharacterized conserved protein (DUF2156)
	HE616890.877	HE616890	942002	943384	+	3004.37	0.190552	1.1412	0.343853	-0.554166	0.579465	0.998118	-	SFHH103_00859	2775.05	3233.68	Type IV secretory pathway%2C VirJ component
	HE616890.878	HE616890	943397	944062	-	441.222	0.527655	1.44158	0.331354	-1.59242	0.111291	0.843376	purN	SFHH103_00860	349.963	532.48	phosphoribosylglycinamide formyltransferase
	HE616890.879	HE616890	944059	945129	-	379.772	0.027585	1.0193	0.457586	-0.0602837	0.95193	0.998118	purM	SFHH103_00861	374.211	385.332	5'-phosphoribosyl-5-aminoimidazole synthetase
	HE616890.880	HE616890	945368	946534	+	210.861	0.0543976	1.03843	0.322972	-0.168428	0.866246	0.998118	-	SFHH103_00862	206.612	215.109	Predicted permease
	HE616890.881	HE616890	946518	947207	+	389.432	0.368692	1.29118	0.378962	-0.972899	0.330603	0.998118	-	SFHH103_00863	329.992	448.872	P-loop_NTPase superfamily
	HE616890.882	HE616890	947266	949458	+	2725.23	0.0494101	1.03484	0.385009	-0.128335	0.897884	0.998118	ppk	SFHH103_00864	2668.58	2781.88	polyphosphate kinase
	HE616890.883	HE616890	949470	950993	+	823.461	0.0743044	1.05285	0.320146	-0.232095	0.816464	0.998118	ppx	SFHH103_00865	799.712	847.21	exopolyphosphatase
	HE616890.884	HE616890	951061	952419	-	66.7899	-0.65892	-1.5789	0.432038	1.52515	0.127223	0.858877	-	SFHH103_00866	86.3231	47.2568	conserved hypothetical protein
	HE616890.885	HE616890	952609	953025	+	37.1033	0.00925548	1.00644	0.434257	-0.0213134	0.982996	0.998263	-	SFHH103_00867	37.0492	37.1574	conserved hypothetical protein
	HE616890.886	HE616890	953179	953538	+	20.2183	-1.1166	-2.16836	0.489687	2.28023	0.0225938	NA	-	SFHH103_00868	31.8617	8.57478	transposase
	HE616890.887	HE616890	953474	954127	+	59.1762	-0.616413	-1.53306	0.467671	1.31805	0.187487	0.933355	-	SFHH103_00869	77.0977	41.2547	ISRm2011-2 transposase protein
	HE616890.888	HE616890	954172	955239	-	160.624	0.47905	1.39383	0.33676	-1.42253	0.154873	0.895212	cya	SFHH103_00870	130.077	191.171	adenylate cyclase
	HE616890.889	HE616890	955424	956257	-	472.078	1.75342	3.37157	0.300195	-5.84094	5.1908e-09	5.55327e-07	-	SFHH103_00871	194.334	749.823	transposon-related
	HE616890.890	HE616890	956379	957530	-	3342.87	0.177574	1.13098	0.411452	-0.431579	0.666048	0.998118	rnd	SFHH103_00872	3081.31	3604.43	ribonuclease D
	HE616890.891	HE616890	957611	959011	-	1218.32	-0.0936788	-1.06709	0.404673	0.231492	0.816932	0.998118	-	SFHH103_00873	1268.26	1168.39	Putative multicopper oxidase
	HE616890.892	HE616890	959086	960381	-	205.204	0.0832499	1.0594	0.303264	-0.274513	0.783691	0.998118	-	SFHH103_00874	198.537	211.871	Uncharacterized MFS-type transporter
	HE616890.893	HE616890	960609	962456	+	622.565	-0.025762	-1.01802	0.370122	0.0696041	0.944509	0.998118	aspS	SFHH103_00875	628.873	616.257	aspartyl-tRNA synthetase
	HE616890.894	HE616890	962709	963089	+	1074.94	0.157485	1.11534	0.401626	-0.392117	0.694972	0.998118	-	SFHH103_00876	1001.88	1148	conserved hypothetical protein
	HE616890.895	HE616890	963185	964813	-	262.286	0.288936	1.22174	0.309631	-0.933161	0.350737	0.998118	groEL	SFHH103_00877	233.194	291.378	chaperonin GroEL
	HE616890.896	HE616890	964936	965154	-	156.162	0.637832	1.55599	0.377808	-1.68824	0.091365	0.807697	-	SFHH103_00878	115.82	196.505	conserved hypothetical protein
	HE616890.897	HE616890	965348	966541	-	2003.08	-0.220021	-1.16475	0.377683	0.582554	0.560194	0.998118	-	SFHH103_00879	2187.43	1818.72	conserved hypothetical protein
	HE616890.898	HE616890	966965	969226	+	703.743	-0.269893	-1.20572	0.329214	0.819809	0.412325	0.998118	parC	SFHH103_00880	778.832	628.655	topoisomerase IV subunit A
	HE616890.899	HE616890	969363	969686	+	2005.25	-0.356208	-1.28006	0.390588	0.91198	0.361779	0.998118	-	SFHH103_00881	2308.12	1702.39	putative transcriptional regulator
	HE616890.900	HE616890	969736	970647	-	1039.95	-0.104875	-1.0754	0.362169	0.289574	0.772142	0.998118	-	SFHH103_00882	1085.04	994.862	conserved hypothetical protein
	HE616890.901	HE616890	970651	971430	-	874.52	0.402095	1.32143	0.393729	-1.02125	0.307136	0.99751	-	SFHH103_00883	725.574	1023.47	arginyl-tRNA--protein transferase
	HE616890.902	HE616890	971592	972056	-	1120.57	0.433942	1.35092	0.403699	-1.07491	0.282413	0.983771	-	SFHH103_00884	911.417	1329.72	conserved hypothetical protein
	HE616890.903	HE616890	972134	973147	-	582.247	-0.037554	-1.02637	0.349897	0.107329	0.914528	0.998118	hemB	SFHH103_00885	590.756	573.737	delta-aminolevulinic acid dehydratase
	HE616890.904	HE616890	973306	973743	+	245.792	-0.365417	-1.28825	0.41527	0.87995	0.378886	0.998118	-	SFHH103_00886	285.74	205.844	conserved hypothetical protein
	HE616890.905	HE616890	973874	974386	+	543.599	0.119535	1.08638	0.363771	-0.328598	0.742459	0.998118	-	SFHH103_00887	517.132	570.065	transcriptional regulator MarR family
	HE616890.906	HE616890	974736	976064	+	4441.63	-0.0321613	-1.02254	0.394814	0.0814594	0.935077	0.998118	-	SFHH103_00888	4502.77	4380.49	Uncharacterized protein
	HE616890.907	HE616890	976250	977545	+	1294.19	0.215334	1.16097	0.404758	-0.532005	0.594722	0.998118	glyA	SFHH103_00889	1172.45	1415.93	serine hydroxymethyltransferase
	HE616890.908	HE616890	977558	978031	+	168.496	0.433915	1.35089	0.356961	-1.21558	0.224145	0.963762	nrdR	SFHH103_00890	139.293	197.699	Predicted transcriptional regulator
	HE616890.909	HE616890	978053	979156	+	314.013	0.394607	1.31458	0.344938	-1.14399	0.252626	0.970528	ribD	SFHH103_00891	264.257	363.769	riboflavin biosynthesis protein RibD
	HE616890.910	HE616890	979141	979761	+	3315.09	0.427686	1.34507	0.444377	-0.96244	0.335829	0.998118	ribE	SFHH103_00892	2649.65	3980.54	riboflavin synthase alpha chain
	HE616890.911	HE616890	979856	980206	-	47715.1	0.162592	1.1193	0.469295	-0.346459	0.728998	0.998118	-	SFHH103_00893	43722.7	51707.5	conserved hypothetical protein
	HE616890.912	HE616890	980523	981059	-	65.7766	-0.153768	-1.11247	0.455508	0.337576	0.735683	0.998118	-	SFHH103_00894	70.8884	60.6647	putative N-acetyltransferase
	HE616890.913	HE616890	981062	981610	-	110.182	-0.0851972	-1.06083	0.428882	0.19865	0.842537	0.998118	-	SFHH103_00895	114.753	105.61	Uncharacterized conserved protein
	HE616890.914	HE616890	981855	982316	+	969.762	0.208962	1.15586	0.436203	-0.479047	0.631905	0.998118	ribH	SFHH103_00896	875.351	1064.17	riboflavin synthase beta chain
	HE616890.915	HE616890	982214	982795	+	922.908	0.215056	1.16075	0.441584	-0.487009	0.626252	0.998118	nusB	SFHH103_00897	829.232	1016.58	N utilization substance protein B homolog
	HE616890.916	HE616890	982802	984031	+	229.518	0.3074	1.23748	0.332064	-0.925726	0.354589	0.998118	-	SFHH103_00898	201.453	257.582	Major facilitator superfamily-like
	HE616890.917	HE616890	984336	986471	+	867.609	-0.040024	-1.02813	0.349875	0.114395	0.908925	0.998118	hppA	SFHH103_00899	881.774	853.443	H+ translocating pyrophosphate synthase
	HE616890.918	HE616890	986544	987050	-	1740.85	0.075204	1.05351	0.43059	-0.174654	0.861352	0.998118	-	SFHH103_00900	1681.06	1800.64	Putative outer membrane protein
	HE616890.919	HE616890	987189	987728	+	168.221	-0.10076	-1.07234	0.353723	0.284856	0.775755	0.998118	-	SFHH103_00901	175.45	160.991	Ubiquinol-cytochrome c chaperone-like
	HE616890.920	HE616890	987795	988346	+	150.873	0.0110334	1.00768	0.327035	-0.0337376	0.973086	0.998118	-	SFHH103_00902	150.184	151.562	conserved hypothetical protein
	HE616890.921	HE616890	988508	989587	+	817.42	0.439421	1.35606	0.331505	-1.32553	0.184994	0.929231	plsX	SFHH103_00903	676.772	958.068	glycerol-3-phosphate acyltransferase
	HE616890.922	HE616890	989606	990577	+	355.319	-0.00273529	-1.0019	0.341457	0.00801066	0.993608	0.999087	fabH	SFHH103_00904	355.61	355.028	3-oxoacyl-(acyl-carrier-protein) synthase III
	HE616890.923	HE616890	990669	991007	+	864.287	0.178492	1.1317	0.397585	-0.44894	0.653475	0.998118	ihfA	SFHH103_00905	798.237	930.336	Integration host factor subunit alpha
	HE616890.924	HE616890	991137	991667	+	424.179	0.012785	1.0089	0.37511	-0.0340834	0.972811	0.998118	-	SFHH103_00906	422.311	426.047	HTH-type transcriptional regulator MerR family
	HE616890.925	HE616890	991799	992644	-	1601.92	-0.299136	-1.23041	0.479461	0.6239	0.532693	0.998118	-	SFHH103_00907	1859.09	1344.76	conserved hypothetical protein
Possible_Low_Expression	HE616890.926	HE616890	992681	992818	-	17.0368	-0.572059	-1.48664	0.475868	1.20214	0.22931	NA	-	SFHH103_00908	26.2138	7.85974	hypothetical protein predicted by Glimmer/Critica
	HE616890.927	HE616890	992739	992936	-	20.1496	-0.652781	-1.5722	0.490643	1.33046	0.183366	NA	-	SFHH103_00909	30.7483	9.55086	hypothetical protein predicted by Glimmer/Critica
	HE616890.928	HE616890	992948	993397	-	32.8509	-0.485172	-1.39975	0.493648	0.98283	0.325691	0.998118	-	SFHH103_00910	42.3836	23.3182	conserved hypothetical protein
	HE616890.929	HE616890	993394	994332	-	87.7875	-0.80324	-1.74502	0.443601	1.81073	0.0701832	0.749571	-	SFHH103_00911	120.078	55.4968	putative protease
	HE616890.930	HE616890	994337	995314	-	81.8787	-1.17884	-2.26395	0.46395	2.54088	0.0110572	0.295734	-	SFHH103_00912	126.029	37.7287	putative protease
	HE616890.931	HE616890	995305	995811	-	35.6345	-0.678089	-1.60002	0.48864	1.38771	0.165227	0.895227	-	SFHH103_00913	49.0707	22.1983	Putative lipid carrier protein
	HE616890.932	HE616890	995981	997432	+	110.227	-0.698452	-1.62276	0.33349	2.09437	0.0362267	0.586164	ubiD	SFHH103_00914	139.992	80.4607	Carboxylase UbiD
	HE616890.933	HE616890	997458	998144	-	92.6052	-0.606676	-1.52275	0.402547	1.5071	0.131786	0.865503	nnrU	SFHH103_00915	116.253	68.9577	NnrU
	HE616890.934	HE616890	998187	998534	-	53.1458	-0.472705	-1.38771	0.483457	0.97776	0.328193	0.998118	-	SFHH103_00916	67.0156	39.276	conserved hypothetical protein
	HE616890.935	HE616890	998549	998704	-	29.8891	-0.441529	-1.35804	0.483921	0.912399	0.361559	0.998118	-	SFHH103_00917	37.2697	22.5086	conserved hypothetical protein
	HE616890.936	HE616890	998820	999371	+	48.8089	-1.15349	-2.22452	0.471031	2.44887	0.0143307	0.338783	norE	SFHH103_00918	75.0373	22.5805	nitric oxide reduction protein NorE
Possible_Low_Expression	HE616890.937	HE616890	999377	999667	+	17.2788	-0.720763	-1.64805	0.49252	1.46342	0.143353	NA	-	SFHH103_00919	24.2918	10.2659	putative membrane protein
	HE616890.938	HE616890	999827	1000279	+	39.9986	-1.19568	-2.29053	0.440862	2.71214	0.00668493	0.219743	norC	SFHH103_00920	60.6325	19.3647	nitric-oxide reductase subunit C NorC
	HE616890.939	HE616890	1000304	1001650	+	65.0591	-0.451431	-1.3674	0.395176	1.14236	0.253306	0.97071	norB	SFHH103_00921	77.7406	52.3775	nitric-oxide reductase subunit B NorB
	HE616890.940	HE616890	1001721	1002533	+	23.9498	-0.785943	-1.72422	0.49523	1.58703	0.112507	NA	norQ	SFHH103_00922	34.5844	13.3152	NorQ
	HE616890.941	HE616890	1002602	1004497	+	45.1286	-1.027	-2.03779	0.499746	2.05505	0.0398745	0.612559	norD	SFHH103_00923	73.5844	16.6729	NorD protein
	HE616890.942	HE616890	1004853	1006205	-	763.246	-0.270342	-1.20609	0.436838	0.61886	0.536008	0.998118	hemN	SFHH103_00924	859.355	667.138	oxygen-independent coproporphyrinogen III oxidase HemN
	HE616890.943	HE616890	1006438	1006713	+	246.803	-0.46823	-1.38341	0.460264	1.01731	0.309007	0.99751	-	SFHH103_00925	303.721	189.884	conserved hypothetical protein
	HE616890.944	HE616890	1006875	1008233	+	155.023	-0.434573	-1.35151	0.407372	1.06677	0.286076	0.984889	-	SFHH103_00926	184.547	125.499	putative membrane protein
	HE616890.945	HE616890	1008237	1008752	+	86.4626	-0.377246	-1.29886	0.383382	0.983995	0.325118	0.998118	-	SFHH103_00927	100.349	72.5764	conserved hypothetical protein
	HE616890.946	HE616890	1008757	1009050	+	94.0724	-0.126276	-1.09147	0.429458	0.294035	0.768731	0.998118	-	SFHH103_00928	99.8243	88.3205	conserved hypothetical protein
	HE616890.947	HE616890	1009124	1010335	-	95.0216	-1.45794	-2.74716	0.384704	3.78978	0.000150783	0.00761394	nnrS	SFHH103_00929	147.48	42.5637	NnrS
	HE616890.948	HE616890	1010580	1011710	+	814.507	-0.496218	-1.41051	0.46696	1.06265	0.287939	0.987041	nirK	SFHH103_00930	1017.05	611.965	NirK nitrite reductase
	HE616890.949	HE616890	1011823	1012737	+	131.546	-0.489569	-1.40403	0.429742	1.13922	0.254613	0.97071	nirV	SFHH103_00931	160.861	102.232	NirV periplasmic nitrate reductase
	HE616890.950	HE616890	1012852	1013547	+	398.736	-0.0709551	-1.05041	0.351749	0.201721	0.840135	0.998118	nnrR	SFHH103_00932	409.906	387.566	CarD family transcriptional regulator
	HE616890.951	HE616890	1013658	1014101	+	2532.79	-0.597196	-1.51277	0.4822	1.23848	0.215537	0.95332	bcp	SFHH103_00933	3335.99	1729.58	Pseudoazurin
	HE616890.952	HE616890	1014355	1014540	+	139.015	0.29535	1.22718	0.43822	-0.673978	0.500325	0.998118	napE	SFHH103_00934	120.253	157.778	NapE
	HE616890.953	HE616890	1014548	1015048	+	113.995	0.395268	1.31519	0.402925	-0.980998	0.326594	0.998118	napF	SFHH103_09590	94.7933	133.198	NapF
	HE616890.954	HE616890	1015041	1015328	+	60.2348	0.600469	1.51621	0.431249	-1.3924	0.163802	0.895227	napD	SFHH103_00935	43.6995	76.7701	NapD
	HE616890.955	HE616890	1015303	1017807	+	398.535	0.152371	1.11139	0.398697	-0.382173	0.702333	0.998118	napA	SFHH103_00936	372.175	424.895	NapA
	HE616890.956	HE616890	1017777	1018283	+	72.514	0.0601497	1.04257	0.431753	-0.139315	0.889201	0.998118	napB	SFHH103_00937	70.5202	74.5077	NapB
	HE616890.957	HE616890	1018287	1018988	+	64.8619	0.215362	1.161	0.442426	-0.486776	0.626417	0.998118	napC	SFHH103_00938	58.1217	71.6022	Cytochrome c-type protein NapC
	HE616890.958	HE616890	1019055	1020803	-	140.585	-0.535538	-1.44948	0.322345	1.66138	0.0966362	0.82059	-	SFHH103_00939	169.601	111.569	putative copper export protein
	HE616890.959	HE616890	1020710	1021240	-	181.445	-0.238814	-1.18002	0.403253	0.592219	0.553704	0.998118	-	SFHH103_00940	200.587	162.302	conserved hypothetical protein
	HE616890.960	HE616890	1021410	1021787	-	237.09	-0.349779	-1.27437	0.343933	1.017	0.309155	0.99751	-	SFHH103_00941	270.335	203.845	conserved hypothetical protein
	HE616890.961	HE616890	1022037	1022411	+	53.3819	-0.315667	-1.24459	0.436619	0.722981	0.469691	0.998118	-	SFHH103_00942	61.1017	45.6622	conserved hypothetical protein
	HE616890.962	HE616890	1022544	1023122	+	62.7275	-0.421047	-1.3389	0.396311	1.06241	0.288048	0.987041	-	SFHH103_00943	73.8871	51.5679	conserved hypothetical protein%2C putative transposase
	HE616890.963	HE616890	1023197	1023604	+	105.252	0.18064	1.13339	0.410556	-0.439989	0.659945	0.998118	-	SFHH103_00944	97.1758	113.328	conserved hypothetical protein%2C putative transposase
	HE616890.964	HE616890	1023723	1024805	+	67.9484	0.191345	1.14183	0.380607	-0.502735	0.615151	0.998118	-	SFHH103_00945	62.5827	73.3141	conserved hypothetical protein
Possible_Low_Expression	HE616890.965	HE616890	1024877	1024953	-	7.30055	-0.0754369	-1.05368	0.484626	0.15566	0.876301	NA	-	SFHH103_RNA00011	7.83662	6.76449	tRNA-Pro
	HE616890.966	HE616890	1025147	1025362	+	4932.74	0.0467738	1.03295	0.407318	-0.114834	0.908577	0.998118	-	SFHH103_00946	4831.18	5034.3	conserved hypothetical protein
	HE616890.967	HE616890	1025630	1026880	-	150.931	0.527042	1.44097	0.344471	-1.53001	0.126015	0.856152	-	SFHH103_00947	119.72	182.142	conserved membrane hypothetical protein
	HE616890.968	HE616890	1026877	1028439	-	304.25	0.24077	1.18162	0.384381	-0.626385	0.531063	0.998118	cpsA	SFHH103_00948	273.215	335.285	glycosyl transferase family protein
	HE616890.969	HE616890	1028498	1029697	-	48.3185	-0.515883	-1.42987	0.467344	1.10386	0.269654	0.980259	-	SFHH103_00949	60.5503	36.0867	glycosyl transferase family protein
	HE616890.970	HE616890	1029675	1030250	-	51.4742	-0.557523	-1.47174	0.427758	1.30336	0.192451	0.933355	-	SFHH103_00950	64.5047	38.4437	Putative polysaccharide export protein
	HE616890.971	HE616890	1030464	1032596	+	390.669	0.0582659	1.04121	0.34554	-0.168623	0.866094	0.998118	-	SFHH103_00951	381.41	399.928	Surface polysaccharide transport protein
	HE616890.972	HE616890	1032638	1033885	-	142.659	-0.0675946	-1.04797	0.344794	0.196044	0.844576	0.998118	-	SFHH103_00952	146.284	139.033	conserved hypothetical protein
	HE616890.973	HE616890	1034087	1034749	+	90.3586	-0.0882313	-1.06307	0.379946	0.232221	0.816367	0.998118	vat	SFHH103_00953	93.9933	86.7239	acetyl transferase
	HE616890.974	HE616890	1034752	1035492	-	294.781	-0.148241	-1.10822	0.37868	0.391468	0.695451	0.998118	-	SFHH103_00954	312.685	276.877	conserved hypothetical protein
	HE616890.975	HE616890	1035509	1035721	-	86.2861	-0.199511	-1.14831	0.426959	0.467283	0.640297	0.998118	-	SFHH103_00955	93.8008	78.7715	conserved hypothetical protein
	HE616890.976	HE616890	1035903	1037006	+	1315.15	0.0121269	1.00844	0.404276	-0.0299966	0.97607	0.998118	-	SFHH103_00956	1308.17	1322.13	Heme A synthase
	HE616890.977	HE616890	1037073	1038005	-	839.163	0.216698	1.16207	0.359633	-0.602555	0.546805	0.998118	argC	SFHH103_00957	764.707	913.618	N-acetyl-gamma-glutamyl-phosphate reductase ArgC
	HE616890.978	HE616890	1038090	1039046	-	136.456	-0.19869	-1.14766	0.441685	0.449845	0.652822	0.998118	speB	SFHH103_00958	148.906	124.006	agmatinase
	HE616890.979	HE616890	1039049	1039384	-	140.652	0.445507	1.36179	0.471716	-0.944437	0.344946	0.998118	-	SFHH103_00959	108.251	173.053	conserved hypothetical protein
	HE616890.980	HE616890	1039467	1039934	-	1630.72	0.286965	1.22007	0.418096	-0.686362	0.492485	0.998118	rpsI	SFHH103_00960	1421.97	1839.47	30S ribosomal protein S9
	HE616890.981	HE616890	1039937	1040401	-	5279	0.0938956	1.06725	0.459091	-0.204525	0.837943	0.998118	rplM	SFHH103_00961	5032.63	5525.37	50S ribosomal protein L13
Possible_Low_Expression	HE616890.982	HE616890	1040622	1041053	-	16.3116	-0.0759545	-1.05406	0.499678	0.152007	0.879182	NA	-	SFHH103_00962	17.1174	15.5057	thioesterase superfamily protein
	HE616890.983	HE616890	1041203	1042024	+	92.3528	-0.180789	-1.1335	0.343675	0.526045	0.598857	0.998118	-	SFHH103_00963	99.0524	85.6532	enoyl-CoA hydratase/isomerase family protein
	HE616890.984	HE616890	1042360	1043196	-	52.6456	-0.478565	-1.39336	0.489206	0.978247	0.327952	0.998118	-	SFHH103_00964	66.5845	38.7066	conserved hypothetical protein
	HE616890.985	HE616890	1043392	1043838	+	126.843	-0.0613925	-1.04347	0.380046	0.16154	0.871668	0.998118	-	SFHH103_00965	129.801	123.885	conserved hypothetical protein
	HE616890.986	HE616890	1043862	1045145	+	186	-0.182329	-1.13471	0.379228	0.480791	0.630665	0.998118	-	SFHH103_00967	199.88	172.12	O-acetylhomoserine (thiol)-lyase
	HE616890.987	HE616890	1045554	1045898	+	259.637	0.284099	1.21765	0.422424	-0.672546	0.501236	0.998118	-	SFHH103_00968	226.196	293.079	hypothetical protein
	HE616890.988	HE616890	1045926	1047122	-	208.139	0.0891037	1.06371	0.325093	-0.274087	0.784018	0.998118	-	SFHH103_00969	200.57	215.707	hypothetical protein
	HE616890.989	HE616890	1047205	1048452	-	181.907	-0.30234	-1.23314	0.353012	0.856458	0.391744	0.998118	-	SFHH103_00970	203.771	160.042	probable cytochrome P450 hydroxylase
	HE616890.990	HE616890	1048633	1049490	+	1133.82	-0.0556487	-1.03933	0.327731	0.1698	0.865167	0.998118	-	SFHH103_00971	1159.01	1108.62	hypothetical protein
	HE616890.991	HE616890	1049611	1051170	+	399.127	0.207324	1.15454	0.293132	-0.707272	0.479397	0.998118	-	SFHH103_00972	367.439	430.814	hypothetical protein
	HE616890.992	HE616890	1051453	1052085	+	4160.61	0.7039	1.6289	0.394744	-1.78318	0.0745565	0.764887	clpP	SFHH103_00973	2939.45	5381.76	ATP-dependent Clp protease%2C proteolytic subunit
	HE616890.993	HE616890	1052372	1053649	+	7254.5	0.280712	1.21479	0.414074	-0.677927	0.497818	0.998118	clpX	SFHH103_00974	6354.63	8154.38	ATP-dependent Clp protease%2C ATP-binding subunit ClpX
	HE616890.994	HE616890	1054106	1056523	+	61058.2	0.311049	1.24061	0.369892	-0.840918	0.400394	0.998118	lonA	SFHH103_00975	53230.6	68885.8	endopeptidase La (ATP-dependent protease La 1)
	HE616890.995	HE616890	1056744	1057016	+	2339.53	-0.0805837	-1.05745	0.340058	0.23697	0.81268	0.998118	hupB	SFHH103_00976	2414.85	2264.21	Histone-like bacterial DNA-binding protein
	HE616890.996	HE616890	1057321	1059516	+	170.335	-0.100497	-1.07214	0.329493	0.305004	0.760363	0.998118	-	SFHH103_00977	176.987	163.683	conserved hypothetical protein
	HE616890.997	HE616890	1059602	1060105	-	1860.22	0.393467	1.31355	0.403523	-0.975081	0.32952	0.998118	emrR	SFHH103_00978	1544.59	2175.86	putative transcription regulator protein
	HE616890.998	HE616890	1060263	1062092	-	81.6879	-0.576225	-1.49094	0.411651	1.39979	0.161577	0.895227	mcpU	SFHH103_00979	101.803	61.5727	Putative methyl-accepting chemotaxis protein
	HE616890.999	HE616890	1062360	1063640	+	71.0659	-0.338862	-1.26476	0.389991	0.868898	0.384903	0.998118	-	SFHH103_00980	81.1076	61.0242	hypothetical protein
	HE616890.1000	HE616890	1063640	1067101	+	142.523	-1.218	-2.32624	0.455672	2.67298	0.00751809	0.240884	-	SFHH103_00981	218.995	66.0502	hypothetical protein
	HE616890.1001	HE616890	1067189	1067584	+	700.467	-0.264406	-1.20114	0.302339	0.874536	0.381827	0.998118	-	SFHH103_00982	771.778	629.156	hypothetical protein
	HE616890.1002	HE616890	1068712	1068861	+	135.105	-0.0191628	-1.01337	0.440981	0.0434548	0.965339	0.998118	-	SFHH103_00983	136.708	133.502	hypothetical protein predicted by Glimmer/Critica
	HE616890.1003	HE616890	1068897	1068972	-	121.865	0.0821782	1.05862	0.424825	-0.19344	0.846614	0.998118	-	SFHH103_RNA00012	117.705	126.025	tRNA-Val
	HE616890.1004	HE616890	1069378	1069454	+	140.069	0.0735571	1.05231	0.330377	-0.222646	0.823811	0.998118	-	SFHH103_RNA00013	136.055	144.082	tRNA-Asp
	HE616890.1005	HE616890	1069524	1069600	+	130.862	0.427894	1.34527	0.405807	-1.05443	0.291687	0.987231	-	SFHH103_RNA00014	107.045	154.679	tRNA-Asp
	HE616890.1006	HE616890	1069899	1070264	+	1958.82	0.041559	1.02923	0.395496	-0.105081	0.916312	0.998118	nuoA	SFHH103_00984	1923.61	1994.03	NADH ubiquinone oxidoreductase chain A
	HE616890.1007	HE616890	1070255	1070833	+	1667.15	0.0842808	1.06016	0.400784	-0.21029	0.833441	0.998118	nuoB	SFHH103_00985	1605.91	1728.4	NADH dehydrogenase I chain B
	HE616890.1008	HE616890	1070852	1071454	+	804.935	0.109523	1.07887	0.351626	-0.311476	0.755439	0.998118	nuoC	SFHH103_00986	769.02	840.849	NADH dehydrogenase I%2C C subunit
	HE616890.1009	HE616890	1071506	1072696	+	1664.93	0.258505	1.19624	0.395729	-0.653237	0.513603	0.998118	nuoD	SFHH103_00987	1480.28	1849.59	NADH dehydrogenase I chain D
	HE616890.1010	HE616890	1072696	1072950	+	238.096	0.0292408	1.02047	0.374224	-0.0781372	0.937719	0.998118	-	SFHH103_00988	235.475	240.716	hypothetical protein
	HE616890.1011	HE616890	1072967	1073797	+	890.267	0.322286	1.25031	0.376504	-0.855997	0.392	0.998118	nuoE	SFHH103_00989	770.968	1009.57	NADH dehydrogenase I%2C E subunit
	HE616890.1012	HE616890	1073810	1075114	+	1255.56	0.193815	1.14378	0.40157	-0.482644	0.629348	0.998118	nuoF	SFHH103_00990	1149.94	1361.17	NADH-quinone oxidoreductase%2C F subunit
	HE616890.1013	HE616890	1075121	1075825	+	470.623	0.257474	1.19538	0.384571	-0.66951	0.50317	0.998118	-	SFHH103_00991	419.407	521.84	conserved hypothetical protein
	HE616890.1014	HE616890	1075925	1078003	+	1419.47	0.241196	1.18197	0.332717	-0.724927	0.468497	0.998118	nuoG	SFHH103_00992	1284.06	1554.87	NADH dehydrogenase (ubiquinone) Fe-S protein 1
	HE616890.1015	HE616890	1078024	1079067	+	2744.08	0.101878	1.07317	0.366202	-0.2782	0.780858	0.998118	nuoH	SFHH103_00993	2629.11	2859.05	NADH dehydrogenase I chain H
	HE616890.1016	HE616890	1079132	1079623	+	249.236	0.481056	1.39577	0.352522	-1.36461	0.172375	0.904432	nuoI	SFHH103_00994	201.158	297.314	NADH dehydrogenase I chain I
	HE616890.1017	HE616890	1079669	1080385	+	261.544	0.282748	1.21651	0.338902	-0.834307	0.404108	0.998118	nuoJ	SFHH103_00995	232.183	290.905	NADH dehydrogenase subunit J
	HE616890.1018	HE616890	1080415	1080723	+	139.321	-0.157089	-1.11503	0.405462	0.387431	0.698437	0.998118	nuoK	SFHH103_00996	149.162	129.481	NADH dehydrogenase I chain K
	HE616890.1019	HE616890	1080731	1082725	+	582.92	0.0446327	1.03142	0.399727	-0.111658	0.911095	0.998118	nuoL	SFHH103_00997	571.685	594.155	NADH dehydrogenase I chain L
	HE616890.1020	HE616890	1082725	1084236	+	463.275	0.191591	1.14202	0.4185	-0.457804	0.647093	0.998118	nuoM	SFHH103_00998	423.645	502.905	NADH dehydrogenase I%2C M subunit
	HE616890.1021	HE616890	1084256	1085698	+	257.987	0.374085	1.29602	0.394624	-0.947954	0.343153	0.998118	nuoN	SFHH103_00999	216.822	299.151	NADH dehydrogenase I chain N
	HE616890.1022	HE616890	1085695	1086462	+	86.7386	-0.138094	-1.10045	0.351653	0.392699	0.694542	0.998118	birA	SFHH103_01000	91.4918	81.9854	biotin transcriptional regulator bifunctional protein BirA
	HE616890.1023	HE616890	1086486	1088153	+	182.824	-0.0328265	-1.02301	0.431667	0.0760458	0.939383	0.998118	-	SFHH103_01001	185.238	180.411	hypothetical protein
	HE616890.1024	HE616890	1088218	1088622	+	38.4238	-0.191072	-1.14161	0.426265	0.448246	0.653975	0.998118	-	SFHH103_01002	41.7861	35.0615	hypothetical protein
	HE616890.1025	HE616890	1088813	1089082	+	332.945	-0.0594262	-1.04205	0.409705	0.145046	0.884674	0.998118	-	SFHH103_01003	341.875	324.014	hypothetical protein
	HE616890.1026	HE616890	1089790	1091118	+	3444.45	-0.0226764	-1.01584	0.366693	0.0618402	0.95069	0.998118	-	SFHH103_01004	3476.96	3411.95	K01881 prolyl-tRNA synthetase
	HE616890.1027	HE616890	1091135	1092445	+	1768.33	0.064093	1.04543	0.397788	-0.161124	0.871996	0.998118	-	SFHH103_01005	1719.73	1816.94	ABC transporter%2C permease protein
	HE616890.1028	HE616890	1092463	1093149	+	383.397	0.0532566	1.0376	0.340764	-0.156286	0.875808	0.998118	lolD	SFHH103_01006	375.568	391.226	ABC transporter ATP-binding protei
	HE616890.1029	HE616890	1093162	1093629	-	106.301	-0.154697	-1.11319	0.439904	0.351661	0.725093	0.998118	-	SFHH103_01007	114.375	98.2269	hypothetical protein
	HE616890.1030	HE616890	1093715	1094287	-	46.1561	-0.570865	-1.48541	0.429635	1.32872	0.18394	0.929231	-	SFHH103_01008	58.0849	34.2272	hypothetical protein
	HE616890.1031	HE616890	1094725	1098219	+	1162.75	0.31576	1.24467	0.441306	-0.715513	0.474292	0.998118	dnaE	SFHH103_01009	991.18	1334.33	DNA polymerase III alpha subunit
	HE616890.1032	HE616890	1098242	1099471	-	186.799	-0.108841	-1.07836	0.39725	0.273986	0.784095	0.998118	-	SFHH103_01010	195.859	177.738	hypothetical protein
	HE616890.1033	HE616890	1099654	1100943	-	336.18	0.147841	1.10791	0.390765	-0.378338	0.705179	0.998118	dinP	SFHH103_01011	315.413	356.946	DNA polymerase IV
	HE616890.1034	HE616890	1101019	1101609	+	252.749	0.208819	1.15574	0.459619	-0.454331	0.64959	0.998118	-	SFHH103_01012	226.966	278.532	hypothetical protein
	HE616890.1035	HE616890	1101651	1102295	-	250.567	0.179049	1.13214	0.437563	-0.409195	0.682396	0.998118	-	SFHH103_01013	230.057	271.077	hypothetical protein
	HE616890.1036	HE616890	1102298	1102570	-	338.469	0.0975654	1.06997	0.395833	-0.246481	0.80531	0.998118	-	SFHH103_01014	324.685	352.253	hypothetical protein
	HE616890.1037	HE616890	1102727	1103098	+	766.406	0.0686012	1.0487	0.387118	-0.17721	0.859344	0.998118	divK	SFHH103_01015	744.374	788.437	putative 2-component receiver domain protein
	HE616890.1038	HE616890	1103116	1104483	+	607.379	0.228915	1.17195	0.400246	-0.571935	0.567366	0.998118	pleD	SFHH103_01016	547.531	667.227	Response regulator pleD
	HE616890.1039	HE616890	1105055	1105222	-	1005.58	-0.0574203	-1.0406	0.326844	0.175681	0.860545	0.998118	rpmG	SFHH103_01017	1028.34	982.829	50S ribosomal protein L33
	HE616890.1040	HE616890	1105317	1106501	-	147.217	0.098263	1.07048	0.336994	-0.291587	0.770602	0.998118	-	SFHH103_01018	141.685	152.75	putative transport membrane protein
	HE616890.1041	HE616890	1106514	1107230	-	169.261	0.194173	1.14407	0.312	-0.622348	0.533713	0.998118	-	SFHH103_01019	156.401	182.121	hypothetical protein
	HE616890.1042	HE616890	1107227	1107682	-	295.259	0.611004	1.52732	0.349016	-1.75065	0.0800063	0.782574	-	SFHH103_01020	223.675	366.843	hypothetical protein
	HE616890.1043	HE616890	1107725	1110091	-	485.925	0.218506	1.16353	0.313809	-0.696303	0.486239	0.998118	rnr	SFHH103_01021	444.398	527.452	Putative exoribonuclease II
	HE616890.1044	HE616890	1110094	1112757	-	1263.94	0.224916	1.16871	0.332975	-0.675474	0.499375	0.998118	topA	SFHH103_01022	1151.19	1376.68	putative DNA topoisomerase I
	HE616890.1045	HE616890	1112979	1114139	-	56.2229	-0.920809	-1.89318	0.48041	1.91672	0.055274	0.685441	smf	SFHH103_01023	82.1474	30.2983	Protein smf
	HE616890.1046	HE616890	1114139	1114750	-	50.8531	-0.170871	-1.12574	0.410226	0.416528	0.677024	0.998118	-	SFHH103_01024	54.6632	47.0431	hypotetical transmembrane protein
	HE616890.1047	HE616890	1114780	1116072	-	315.332	0.158406	1.11605	0.421467	-0.375845	0.707032	0.998118	pyrC	SFHH103_01025	292.45	338.215	probable dihydroorotase
	HE616890.1048	HE616890	1116069	1117010	-	117.802	0.0180747	1.01261	0.35165	-0.0513996	0.959007	0.998118	pyrB	SFHH103_01026	116.915	118.689	probable aspartate carbamoyltransferase
	HE616890.1049	HE616890	1117179	1118831	+	536.432	-0.132977	-1.09655	0.337434	0.394085	0.693519	0.998118	aidB	SFHH103_01027	564.679	508.186	probable acyl-CoA dehydrogenase
	HE616890.1050	HE616890	1118813	1119748	-	87.1206	-0.47117	-1.38623	0.374914	1.25674	0.208847	0.944186	-	SFHH103_01028	103.808	70.4332	hypotetical transmembrane protein
	HE616890.1051	HE616890	1119958	1120110	+	514.933	1.25486	2.38643	0.40808	-3.07502	0.00210485	0.0862716	-	SFHH103_01029	256.722	773.143	hypothetical protein predicted by Glimmer/Critica
	HE616890.1052	HE616890	1120107	1120397	+	618.927	1.15364	2.22474	0.380471	-3.03214	0.00242828	0.0976262	-	SFHH103_01030	340.35	897.503	hypothetical protein
	HE616890.1053	HE616890	1120659	1121147	-	96.4733	0.285662	1.21897	0.390623	-0.731298	0.464597	0.998118	-	SFHH103_01031	84.7866	108.16	putative Holliday junction resolvase
	HE616890.1054	HE616890	1121267	1121971	+	209.355	-0.0120761	-1.00841	0.300552	0.0401797	0.96795	0.998118	-	SFHH103_01032	210.366	208.345	metal-dependent hydrolase
	HE616890.1055	HE616890	1122412	1123893	+	522.473	0.00950532	1.00661	0.377897	-0.0251532	0.979933	0.998118	gatA	SFHH103_01033	520.106	524.84	aspartyl/glutamyl-tRNA amidotransferase subunit A
	HE616890.1056	HE616890	1123972	1124445	+	391	0.183589	1.13571	0.322655	-0.568994	0.56936	0.998118	-	SFHH103_01034	362.757	419.243	hypothetical protein
	HE616890.1057	HE616890	1124552	1124806	-	114.317	0.491003	1.40542	0.447084	-1.09823	0.272103	0.980259	-	SFHH103_01035	88.2719	140.361	hypothetical protein
	HE616890.1058	HE616890	1125140	1126642	+	1070.35	0.119086	1.08605	0.3688	-0.322903	0.746769	0.998118	gatB	SFHH103_01036	1017.33	1123.37	glutamyl-tRNA amidotransferase subunit B
	HE616890.1059	HE616890	1126645	1127145	+	188.151	0.0832279	1.05939	0.397371	-0.209446	0.8341	0.998118	-	SFHH103_01037	181.007	195.296	hypothetical protein
	HE616890.1060	HE616890	1127196	1127876	-	591.195	0.270317	1.20607	0.296913	-0.910426	0.362598	0.998118	-	SFHH103_01038	530.058	652.332	hypothetical protein
	HE616890.1061	HE616890	1128098	1128574	+	194.017	-0.157162	-1.11509	0.409332	0.383947	0.701018	0.998118	-	SFHH103_01039	207.798	180.237	hypothetical protein
	HE616890.1062	HE616890	1128683	1129078	+	631.238	-0.269952	-1.20577	0.368472	0.732625	0.463787	0.998118	-	SFHH103_01040	701.077	561.4	Probable NADH dehydrogenase
	HE616890.1063	HE616890	1129208	1129660	+	1986.91	-0.00616615	-1.00428	0.365032	0.0168921	0.986523	0.998512	-	SFHH103_01041	1992.06	1981.76	conserved hypothetical protein
	HE616890.1064	HE616890	1129680	1130294	-	936.532	0.108831	1.07835	0.312729	-0.348005	0.727836	0.998118	aat	SFHH103_01042	896.788	976.277	leucyl/phenylalanyl-tRNA-protein transferase
	HE616890.1065	HE616890	1130304	1131647	-	1466.48	0.0835668	1.05963	0.328463	-0.254418	0.799173	0.998118	accC	SFHH103_01043	1418.29	1514.67	biotin carboxylase
	HE616890.1066	HE616890	1131660	1132133	-	895.706	0.0851968	1.06083	0.358431	-0.237694	0.812119	0.998118	accB	SFHH103_01044	864.877	926.534	Biotin carboxyl carrier protein of acetyl-CoA carboxylase
	HE616890.1067	HE616890	1132157	1132603	-	859.716	-0.0194324	-1.01356	0.387792	0.0501105	0.960034	0.998118	aroQ	SFHH103_01045	867.204	852.229	3-dehydroquinate dehydratase
	HE616890.1068	HE616890	1132732	1133499	-	839.973	0.0159369	1.01111	0.379033	-0.0420461	0.966462	0.998118	-	SFHH103_01046	834.735	845.211	putative membrane protein
	HE616890.1069	HE616890	1133728	1134885	+	351.91	0.216708	1.16208	0.311018	-0.696771	0.485946	0.998118	-	SFHH103_01047	322.093	381.726	putative aminotransferase protein
	HE616890.1070	HE616890	1134978	1137755	-	3258.39	0.331787	1.25857	0.3853	-0.861113	0.389176	0.998118	rne	SFHH103_01048	2803.81	3712.96	Probable ribonuclease E
	HE616890.1071	HE616890	1138490	1139749	+	1117.27	-0.0112387	-1.00782	0.334309	0.0336179	0.973182	0.998118	-	SFHH103_01049	1122.53	1112.01	N-acetylmuramoyl-L-alanine amidase
	HE616890.1072	HE616890	1140076	1142529	+	13835	0.1384	1.10068	0.350505	-0.39486	0.692946	0.998118	mrcA	SFHH103_01050	13061	14609.1	penicillin-binding protein 1A
	HE616890.1073	HE616890	1142585	1142698	+	273.328	0.0846838	1.06046	0.437328	-0.193639	0.846458	0.998118	-	SFHH103_01051	262.93	283.726	hypothetical protein
	HE616890.1074	HE616890	1142730	1143758	+	1247.53	0.530014	1.44394	0.373025	-1.42086	0.155359	0.895227	prfB	SFHH103_01052	977.109	1517.95	Peptide chain release factor 1 Short%3DRF-1
	HE616890.1075	HE616890	1143815	1144303	-	176.93	-0.201967	-1.15027	0.330879	0.610396	0.5416	0.998118	-	SFHH103_01053	190.793	163.067	hypothetical protein
	HE616890.1076	HE616890	1144327	1145097	-	235.28	-0.209962	-1.15666	0.331811	0.632776	0.52688	0.998118	-	SFHH103_01054	254.544	216.017	probable inorganic polyphosphate/ATP-NAD kinase
	HE616890.1077	HE616890	1145253	1145328	+	33.5302	0.275589	1.21049	0.450446	-0.611813	0.540661	0.998118	-	SFHH103_RNA00015	29.2125	37.8478	tRNA-Thr
	HE616890.1078	HE616890	1145394	1146335	-	255.935	-0.148409	-1.10835	0.342431	0.433399	0.664725	0.998118	-	SFHH103_01055	270.797	241.074	putative transcription regulator protein
	HE616890.1079	HE616890	1146496	1147116	+	62.693	0.906404	1.87437	0.446226	-2.03127	0.0422278	0.626281	acpD	SFHH103_01056	36.9482	88.4377	acyl carrier protein phosphodiesterase
	HE616890.1080	HE616890	1147144	1147509	+	369.386	0.758593	1.69184	0.292891	-2.59002	0.00959706	0.275113	-	SFHH103_01057	264.965	473.807	hypothetical protein predicted by Glimmer/Critica
	HE616890.1081	HE616890	1147513	1148388	-	440.743	0.737696	1.66751	0.329492	-2.23889	0.0251631	0.48514	-	SFHH103_01058	316.003	565.484	Putative tRNA/rRNA metyltransferase
	HE616890.1082	HE616890	1148606	1148690	+	44.0817	0.0273429	1.01913	0.42944	-0.0636709	0.949232	0.998118	-	SFHH103_RNA00016	43.7176	44.4459	tRNA-Tyr
	HE616890.1083	HE616890	1148714	1148787	+	25.7152	0.283666	1.21728	0.468117	-0.605973	0.544532	NA	-	SFHH103_RNA00017	22.0382	29.3922	tRNA-Gly
	HE616890.1084	HE616890	1149030	1150205	+	3452.23	0.418425	1.33647	0.341014	-1.227	0.219823	0.959563	tufA	SFHH103_01059	2879.1	4025.36	elongation factor EF-Tu
	HE616890.1085	HE616890	1150351	1151250	+	119.742	-0.231376	-1.17395	0.344332	0.671958	0.501611	0.998118	-	SFHH103_01060	130.748	108.735	sugar epimerase
	HE616890.1086	HE616890	1151401	1151476	+	53.8332	0.894071	1.85841	0.446223	-2.00364	0.0451083	0.636966	-	SFHH103_RNA00018	31.825	75.8413	tRNA-Trp
	HE616890.1087	HE616890	1151676	1151876	+	1421.8	0.215476	1.16109	0.342909	-0.628379	0.529756	0.998118	-	SFHH103_01061	1298.93	1544.66	hypothetical protein
	HE616890.1088	HE616890	1151894	1152424	+	3463.32	0.308315	1.23826	0.330636	-0.932491	0.351083	0.998118	nusG	SFHH103_01062	3042.36	3884.29	Transcription antitermination protein nusG
	HE616890.1089	HE616890	1152641	1153069	+	2917.46	0.220922	1.16548	0.358268	-0.61664	0.537472	0.998118	rplK	SFHH103_01063	2654.88	3180.05	50S ribosomal protein L11
	HE616890.1090	HE616890	1153074	1153772	+	2142.03	0.423556	1.34123	0.35625	-1.18893	0.234467	0.967292	rplA	SFHH103_01064	1775.94	2508.11	50S ribosomal protein L1
	HE616890.1091	HE616890	1154032	1154619	+	4965.44	0.485905	1.40046	0.407	-1.19387	0.232529	0.966242	rplJ	SFHH103_01065	3922.77	6008.11	50S ribosomal protein L10
	HE616890.1092	HE616890	1154678	1155058	+	4660.53	0.482087	1.39676	0.388153	-1.242	0.214235	0.951222	rplL	SFHH103_01066	3718.27	5602.8	50S ribosomal protein L7/L12
	HE616890.1093	HE616890	1155324	1159466	+	14610.1	0.130904	1.09498	0.384192	-0.340726	0.73331	0.998118	rpoB	SFHH103_01067	13802.6	15417.6	DNA-directed RNA polymerase%2C beta subunit
	HE616890.1094	HE616890	1159653	1163858	+	10771	0.306724	1.2369	0.38885	-0.788798	0.43023	0.998118	rpoC	SFHH103_01068	9372.49	12169.4	DNA-directed RNA polymerase beta' chain
	HE616890.1095	HE616890	1163949	1164245	-	936.953	0.129404	1.09384	0.364566	-0.354952	0.722625	0.998118	-	SFHH103_01069	887.476	986.429	hypothetical protein
	HE616890.1096	HE616890	1164839	1165210	+	7138.02	0.375488	1.29728	0.345963	-1.08534	0.27777	0.980319	rpsL	SFHH103_01070	6067.14	8208.9	30S ribosomal protein S12
	HE616890.1097	HE616890	1165269	1165739	+	13433.4	0.208894	1.1558	0.453317	-0.460813	0.644933	0.998118	rpsG	SFHH103_01071	12068.9	14797.8	30S ribosomal protein S7
	HE616890.1098	HE616890	1165769	1167868	+	23289.3	0.181449	1.13402	0.446478	-0.4064	0.684449	0.998118	fusA	SFHH103_01072	21273.1	25305.5	translation elongation and release factors (GTPases)
	HE616890.1099	HE616890	1167940	1169115	+	5180.04	0.343042	1.26843	0.3745	-0.916	0.359667	0.998118	tufA	SFHH103_01073	4444.32	5915.76	elongation factor EF-Tu
	HE616890.1100	HE616890	1169263	1169571	+	1143.95	0.279778	1.21401	0.376199	-0.743697	0.45706	0.998118	rpsJ	SFHH103_01074	1011.1	1276.8	30S ribosomal protein S10
	HE616890.1101	HE616890	1169695	1170381	+	3062.53	0.336329	1.26254	0.365216	-0.920904	0.357101	0.998118	rplC	SFHH103_01075	2641.09	3483.96	50S ribosomal protein L3
	HE616890.1102	HE616890	1170394	1171014	+	2198.58	0.284803	1.21824	0.379322	-0.750821	0.452761	0.998118	rplD	SFHH103_01076	1937.01	2460.14	50S ribosomal protein L4 Short%3DBL4
	HE616890.1103	HE616890	1171011	1171304	+	1267.4	0.210847	1.15737	0.395792	-0.53272	0.594227	0.998118	rplW	SFHH103_01077	1153.04	1381.77	50S ribosomal protein L23
	HE616890.1104	HE616890	1171348	1172184	+	3015.85	0.219397	1.16425	0.383206	-0.572529	0.566964	0.998118	rplB	SFHH103_01078	2737.23	3294.47	50S ribosomal protein L2
	HE616890.1105	HE616890	1172200	1172478	+	1889.39	0.231852	1.17434	0.388205	-0.597242	0.550346	0.998118	rpsS	SFHH103_01079	1703.7	2075.08	30S ribosomal protein S19
	HE616890.1106	HE616890	1172481	1172870	+	2570.38	0.257869	1.19571	0.390208	-0.66085	0.508708	0.998118	rplV	SFHH103_01080	2288.79	2851.98	50S ribosomal protein L22
	HE616890.1107	HE616890	1172870	1173583	+	3711.24	0.154823	1.11329	0.396827	-0.390153	0.696424	0.998118	rpsC	SFHH103_01081	3463.74	3958.74	30S ribosomal protein S3
	HE616890.1108	HE616890	1173622	1174035	+	3096.58	0.363571	1.28661	0.39375	-0.923356	0.355822	0.998118	rplP	SFHH103_01082	2617.39	3575.77	50S ribosomal protein L16
	HE616890.1109	HE616890	1174048	1174248	+	2398.44	0.456978	1.37266	0.369195	-1.23777	0.215802	0.95332	rpmC	SFHH103_01083	1950.01	2846.87	50S ribosomal protein L29
	HE616890.1110	HE616890	1174261	1174497	+	2551.35	0.45222	1.36814	0.351979	-1.28479	0.198864	0.934693	rpsQ	SFHH103_01084	2088.84	3013.86	30S ribosomal protein S17
	HE616890.1111	HE616890	1174676	1175044	+	7291.09	0.279184	1.21351	0.389571	-0.716644	0.473593	0.998118	rplN	SFHH103_01085	6427.41	8154.77	50S ribosomal protein L14
	HE616890.1112	HE616890	1175059	1175370	+	5132.91	0.322979	1.25091	0.408858	-0.789952	0.429556	0.998118	rplX	SFHH103_01086	4407.96	5857.86	50S ribosomal protein L24
	HE616890.1113	HE616890	1175363	1175920	+	7734.24	0.223673	1.1677	0.439478	-0.508951	0.610786	0.998118	rplE	SFHH103_01087	6924.61	8543.86	50S ribosomal protein L5
	HE616890.1114	HE616890	1175955	1176260	+	3766.88	0.341257	1.26686	0.444876	-0.767084	0.443032	0.998118	rpsN	SFHH103_01088	3159.75	4374.01	30S ribosomal protein S14%2C chloroplastic
	HE616890.1115	HE616890	1176273	1176671	+	3680.39	0.345781	1.27084	0.429806	-0.804505	0.421105	0.998118	rpsH	SFHH103_01089	3100.88	4259.9	30S ribosomal protein S8
	HE616890.1116	HE616890	1176712	1177245	+	7077.03	0.257454	1.19537	0.421858	-0.610286	0.541673	0.998118	rplF	SFHH103_01090	6258.29	7895.76	50S ribosomal protein L6
	HE616890.1117	HE616890	1177258	1177620	+	2007.64	0.492779	1.40715	0.378192	-1.30299	0.192579	0.933355	rplR	SFHH103_01091	1598.49	2416.8	50S ribosomal protein L18
	HE616890.1118	HE616890	1177748	1178317	+	2178.56	0.436676	1.35348	0.37764	-1.15633	0.247546	0.968297	rpsE	SFHH103_01092	1784.45	2572.67	30S ribosomal protein S5
	HE616890.1119	HE616890	1178330	1178533	+	2090.37	0.451829	1.36777	0.366748	-1.23199	0.217953	0.957357	rpmD	SFHH103_01093	1704.95	2475.79	50S ribosomal protein L30
	HE616890.1120	HE616890	1178547	1179020	+	2370.7	0.561191	1.47549	0.350487	-1.60118	0.109338	0.839694	rplO	SFHH103_01094	1841.6	2899.79	50S ribosomal protein L15
	HE616890.1121	HE616890	1179258	1180598	+	1591.38	0.366355	1.28909	0.364314	-1.0056	0.314608	0.998118	secY	SFHH103_01095	1353.39	1829.37	Preprotein translocase subunit secY
	HE616890.1122	HE616890	1180595	1181173	+	569.309	0.208689	1.15564	0.377307	-0.553102	0.580194	0.998118	adk	SFHH103_01096	520.011	618.606	adenylate kinase
	HE616890.1123	HE616890	1181406	1181774	+	3014.74	0.168059	1.12355	0.331239	-0.507366	0.611898	0.998118	rpsM	SFHH103_01097	2814.42	3215.06	30S ribosomal protein S13
	HE616890.1124	HE616890	1182001	1182390	+	2881.66	0.210152	1.15681	0.45197	-0.464969	0.641953	0.998118	rpsK	SFHH103_01098	2588.14	3175.18	30S ribosomal protein S11
	HE616890.1125	HE616890	1182494	1183504	+	5147.93	0.203299	1.15133	0.406136	-0.500568	0.616675	0.998118	rpoA	SFHH103_01099	4690.62	5605.23	DNA-directed RNA polymerase subunit alpha
	HE616890.1126	HE616890	1183549	1183974	+	2231.39	0.18998	1.14075	0.348682	-0.54485	0.585856	0.998118	rplQ	SFHH103_01100	2060.34	2402.44	50S ribosomal protein L17
	HE616890.1127	HE616890	1184018	1184680	-	144.742	0.211345	1.15777	0.370524	-0.570395	0.568409	0.998118	-	SFHH103_01101	132.422	157.062	hypothetical protein
	HE616890.1128	HE616890	1184683	1185621	-	277.019	0.135831	1.09873	0.36216	-0.375058	0.707617	0.998118	-	SFHH103_01102	261.487	292.551	conserved hypothetical protein
	HE616890.1129	HE616890	1185897	1187294	+	2153.51	0.126458	1.09161	0.391454	-0.323047	0.746659	0.998118	-	SFHH103_01103	2037.6	2269.43	serine protease
	HE616890.1130	HE616890	1187291	1188601	+	964.066	0.156726	1.11475	0.311887	-0.50251	0.615309	0.998118	-	SFHH103_01104	905.562	1022.57	conserved hypothetical protein
	HE616890.1131	HE616890	1188759	1189073	+	915.869	0.0218426	1.01526	0.335601	-0.0650849	0.948106	0.998118	sugE	SFHH103_01105	908.154	923.583	chaperone homologue transmembrane protein
	HE616890.1132	HE616890	1189111	1189893	-	982.133	0.0776903	1.05533	0.3249	-0.239121	0.811012	0.998118	-	SFHH103_01106	951.83	1012.44	chaperone protein
	HE616890.1133	HE616890	1189886	1190551	-	355.822	-0.0616069	-1.04363	0.341976	0.180149	0.857035	0.998118	-	SFHH103_011065	364.862	346.782	conserved hypothetical protein
	HE616890.1134	HE616890	1190551	1191543	-	302.141	0.162267	1.11904	0.350468	-0.463	0.643364	0.998118	rluC	SFHH103_01107	281.936	322.346	ribosomal large subunit pseudouridine synthase C
	HE616890.1135	HE616890	1191699	1192037	+	98.6249	-0.0981737	-1.07042	0.373793	0.262641	0.792827	0.998118	-	SFHH103_01108	102.759	94.491	hypothetical protein
	HE616890.1136	HE616890	1192051	1192884	-	175.168	-0.419089	-1.33708	0.371762	1.12731	0.259613	0.973664	-	SFHH103_01109	205.132	145.204	putative esterase D
	HE616890.1137	HE616890	1192881	1193561	-	80.4881	-0.320126	-1.24844	0.37795	0.847004	0.396993	0.998118	-	SFHH103_01110	90.9952	69.9811	hypothetical protein
	HE616890.1138	HE616890	1193528	1194109	+	111.803	-0.311199	-1.24074	0.402965	0.772272	0.439953	0.998118	-	SFHH103_01111	126.518	97.0882	hypothetical protein predicted by Glimmer/Critica
	HE616890.1139	HE616890	1193591	1194037	-	65.0248	-0.4539	-1.36974	0.407592	1.11361	0.265446	0.979248	-	SFHH103_01112	77.5755	52.474	conserved hypothetical protein
	HE616890.1140	HE616890	1194103	1195230	-	424.463	-0.0969556	-1.06951	0.431028	0.22494	0.822026	0.998118	adhC	SFHH103_01113	442.993	405.934	glutathione-dependent formaldehyde dehydrogenase
	HE616890.1141	HE616890	1195325	1195720	-	92.5278	-0.0802492	-1.0572	0.353589	0.226956	0.820458	0.998118	-	SFHH103_01114	95.64	89.4157	putative transcription regulator protein
	HE616890.1142	HE616890	1195962	1196894	+	130.101	0.105464	1.07584	0.350423	-0.300961	0.763444	0.998118	-	SFHH103_01115	124.411	135.791	conserved hypothetical protein
	HE616890.1143	HE616890	1196906	1197631	-	192.683	0.399318	1.31888	0.346667	-1.15188	0.249371	0.96885	lipB	SFHH103_01116	161.636	223.731	lipoate biosynthesis protein B
	HE616890.1144	HE616890	1197827	1197911	+	51.2968	0.310565	1.24019	0.404747	-0.767307	0.442899	0.998118	-	SFHH103_RNA00019	44.4995	58.094	tRNA-Leu
	HE616890.1145	HE616890	1198446	1200395	+	21243.1	-0.111137	-1.08008	0.402552	0.27608	0.782486	0.998118	-	SFHH103_01117	22270	20216.1	putative serine protein kinase
	HE616890.1146	HE616890	1200421	1201737	+	2392.03	0.0396751	1.02788	0.375341	-0.105704	0.915817	0.998118	-	SFHH103_01118	2352.64	2431.41	conserved hypothetical protein
	HE616890.1147	HE616890	1201750	1203300	+	1835.7	0.0758729	1.054	0.392907	-0.193107	0.846875	0.998118	-	SFHH103_01119	1776.16	1895.24	conserved hypothetical protein
	HE616890.1148	HE616890	1203459	1203827	-	159.805	-0.307433	-1.2375	0.362627	0.847792	0.396554	0.998118	-	SFHH103_01120	180.223	139.387	hypothetical protein
	HE616890.1149	HE616890	1203891	1204148	-	154.152	-0.417375	-1.3355	0.363626	1.14781	0.251046	0.96885	-	SFHH103_01121	180.683	127.621	hypothetical protein
	HE616890.1150	HE616890	1204278	1204769	-	95.6957	0.0465681	1.03281	0.443247	-0.105061	0.916327	0.998118	def	SFHH103_01122	93.2307	98.1608	polypeptide deformylase
	HE616890.1151	HE616890	1204980	1206401	+	1632.01	-0.0124462	-1.00866	0.361636	0.0344163	0.972545	0.998118	-	SFHH103_01123	1640.64	1623.38	putative transporter transmembrane protein
	HE616890.1152	HE616890	1206460	1206855	+	1006.62	-0.413189	-1.33163	0.446448	0.925503	0.354704	0.998118	-	SFHH103_01124	1203.31	809.938	putative transcription regulator protein
	HE616890.1153	HE616890	1206921	1207394	-	69.1407	-0.6058	-1.52182	0.419657	1.44356	0.148863	0.888249	-	SFHH103_01125	87.6196	50.6618	hypothetical protein
	HE616890.1154	HE616890	1207398	1208453	-	124.71	-0.509065	-1.42313	0.390421	1.30389	0.192272	0.933355	-	SFHH103_01126	151.095	98.3253	hypothetical protein
	HE616890.1155	HE616890	1208561	1209250	-	102.4	-0.227289	-1.17063	0.384198	0.591594	0.554123	0.998118	-	SFHH103_01127	112.527	92.274	hypothetical protein
	HE616890.1156	HE616890	1209622	1210482	+	232.725	-0.311416	-1.24093	0.317668	0.980319	0.326929	0.998118	-	SFHH103_01128	260.77	204.679	conserved hypothetical protein
	HE616890.1157	HE616890	1210756	1212156	+	771.275	0.700407	1.62496	0.347185	-2.01739	0.0436546	0.632458	sdaA	SFHH103_01129	559.471	983.079	L-serine dehydratase
	HE616890.1158	HE616890	1212233	1212670	+	673.925	0.268838	1.20484	0.36999	-0.726609	0.467466	0.998118	-	SFHH103_01130	598.823	749.027	hypothetical protein
	HE616890.1159	HE616890	1212702	1212971	-	920.133	-0.0388759	-1.02731	0.375473	0.103539	0.917536	0.998118	-	SFHH103_01131	934.886	905.38	hypothetical protein
	HE616890.1160	HE616890	1213043	1214560	-	3201.95	-0.0139109	-1.00969	0.375826	0.0370143	0.970474	0.998118	dacA	SFHH103_01132	3220.54	3183.37	penicillin-binding protein
	HE616890.1161	HE616890	1214740	1215468	-	35.8949	-0.0615645	-1.0436	0.443338	0.138866	0.889556	0.998118	-	SFHH103_01133	37.0859	34.7039	hypothetical protein predicted by Glimmer/Critica
	HE616890.1162	HE616890	1215732	1216340	-	312.969	0.483613	1.39824	0.422496	-1.14466	0.252351	0.970528	-	SFHH103_01134	245.85	380.088	hypothetical protein
	HE616890.1163	HE616890	1216863	1217759	-	537.37	-0.060756	-1.04301	0.335256	0.181223	0.856193	0.998118	-	SFHH103_01135	550.503	524.236	hypothetical protein
	HE616890.1164	HE616890	1217972	1218232	+	35.1448	-0.236746	-1.17833	0.484251	0.488891	0.624919	0.998118	-	SFHH103_01136	39.5146	30.775	hypothetical protein predicted by Glimmer/Critica
	HE616890.1165	HE616890	1218533	1219258	+	244.01	-0.336019	-1.26227	0.337953	0.994277	0.320088	0.998118	-	SFHH103_01137	276.361	211.659	putative membrane protein
	HE616890.1166	HE616890	1219376	1221118	-	448.649	0.136508	1.09924	0.414205	-0.329567	0.741727	0.998118	-	SFHH103_01138	421.878	475.421	putative adenylate cyclase
	HE616890.1167	HE616890	1221631	1222059	+	4345.42	-0.00369955	-1.00257	0.358759	0.0103121	0.991772	0.998649	-	SFHH103_01139	4351.71	4339.13	hypothetical protein
	HE616890.1168	HE616890	1222277	1223239	-	6496.34	-0.0872941	-1.06238	0.436336	0.200062	0.841432	0.998118	-	SFHH103_01140	6760.75	6231.92	hypothetical protein
	HE616890.1169	HE616890	1223546	1223998	-	1234.68	0.696126	1.62015	0.36198	-1.92311	0.0544668	0.685441	hisI	SFHH103_01141	891.426	1577.93	phosphoribosyl-AMP cyclohydrolase
	HE616890.1170	HE616890	1224111	1224728	-	10634.1	0.508568	1.42264	0.363406	-1.39945	0.161679	0.895227	folE	SFHH103_01142	8443.06	12825.2	GTP cyclohydrolase I
	HE616890.1171	HE616890	1225068	1225514	+	1699.82	0.185229	1.137	0.391037	-0.473687	0.635723	0.998118	-	SFHH103_01143	1565.94	1833.71	conserved hypothetical protein
	HE616890.1172	HE616890	1225518	1225895	+	456.79	0.233598	1.17576	0.333228	-0.701015	0.483293	0.998118	-	SFHH103_01144	414.834	498.747	hypothetical protein
	HE616890.1173	HE616890	1225901	1226320	+	262.995	0.163593	1.12007	0.312774	-0.523039	0.600947	0.998118	-	SFHH103_01145	246.21	279.78	conserved hypothetical protein
	HE616890.1174	HE616890	1226334	1226873	+	158.903	0.34936	1.27399	0.338213	-1.03296	0.301624	0.994253	-	SFHH103_01146	136.589	181.217	hypothetical protein
	HE616890.1175	HE616890	1226993	1228978	+	2029.5	0.208364	1.15538	0.433094	-0.481106	0.630441	0.998118	thrS	SFHH103_01147	1834.27	2224.74	threonyl-tRNA synthetase
	HE616890.1176	HE616890	1229217	1231346	+	617.482	0.509544	1.4236	0.393157	-1.29603	0.194965	0.933355	-	SFHH103_01148	485.133	749.831	putative transmembrane GGDEF sensory box protein
	HE616890.1177	HE616890	1231468	1232469	-	9998.18	-0.00632321	-1.00439	0.384107	0.0164621	0.986866	0.998512	-	SFHH103_01149	10025.2	9971.17	hypothetical protein
	HE616890.1178	HE616890	1232567	1233151	+	235.915	0.17425	1.12838	0.316055	-0.551326	0.58141	0.998118	-	SFHH103_01150	219.656	252.174	Putative NAD(P)H nitroreductase
	HE616890.1179	HE616890	1233151	1233753	+	107.24	0.14549	1.10611	0.372728	-0.390339	0.696286	0.998118	-	SFHH103_01151	100.432	114.047	conserved hypothetical protein
	HE616890.1180	HE616890	1233768	1234481	-	131.622	0.0722017	1.05132	0.337174	-0.214138	0.83044	0.998118	-	SFHH103_01152	127.667	135.577	hypothetical protein
	HE616890.1181	HE616890	1234554	1235675	+	1222.79	0.108419	1.07805	0.359367	-0.301693	0.762886	0.998118	-	SFHH103_01153	1168.93	1276.66	conserved hypothetical protein
	HE616890.1182	HE616890	1235684	1236115	-	2600.23	-0.103201	-1.07415	0.354176	0.291384	0.770758	0.998118	-	SFHH103_01154	2709.53	2490.94	hypothetical protein
	HE616890.1183	HE616890	1236338	1236808	+	6402.9	-0.133461	-1.09692	0.470126	0.283883	0.7765	0.998118	-	SFHH103_01155	6844.29	5961.52	putative acetyltransferase protein
	HE616890.1184	HE616890	1236899	1239031	-	1897.62	-0.285102	-1.2185	0.360106	0.791718	0.428525	0.998118	parE	SFHH103_01156	2118.31	1676.93	DNA gyrase subunit B
	HE616890.1185	HE616890	1239210	1240094	+	99.895	-0.175423	-1.1293	0.371265	0.4725	0.63657	0.998118	-	SFHH103_01157	106.871	92.919	hypothetical protein
	HE616890.1186	HE616890	1240129	1241445	+	121.319	-0.279599	-1.21386	0.385832	0.724667	0.468657	0.998118	-	SFHH103_01158	135.284	107.354	conserved hypothetical protein
	HE616890.1187	HE616890	1241452	1242042	-	42.0303	-0.0906187	-1.06483	0.455669	0.19887	0.842365	0.998118	-	SFHH103_01159	43.6628	40.3978	conserved hypothetical protein
	HE616890.1188	HE616890	1242039	1242665	-	73.2639	0.0325879	1.02285	0.373996	-0.0871343	0.930565	0.998118	yodB	SFHH103_01160	72.213	74.3148	Cytochrome b561 homolog 1
	HE616890.1189	HE616890	1242908	1243678	+	310.334	0.0571785	1.04043	0.343718	-0.166353	0.867879	0.998118	tpiA	SFHH103_01161	302.989	317.679	triosephosphate isomerase
	HE616890.1190	HE616890	1243813	1244289	+	526.202	0.314269	1.24338	0.340109	-0.924024	0.355474	0.998118	secG	SFHH103_01162	460.768	591.635	Protein-export membrane protein secG
	HE616890.1191	HE616890	1244438	1246066	+	1219.59	0.341817	1.26735	0.397866	-0.859126	0.390271	0.998118	pyrG	SFHH103_01163	1040.53	1398.66	CTP synthase
	HE616890.1192	HE616890	1246245	1247132	+	101.391	-0.206294	-1.15372	0.340012	0.606726	0.544033	0.998118	-	SFHH103_01164	109.648	93.1328	hypothetical protein
	HE616890.1193	HE616890	1247135	1247974	+	214.397	0.303203	1.23388	0.39058	-0.776289	0.437579	0.998118	kdsA	SFHH103_01165	186.525	242.269	2-dehydro-3-deoxyphosphooctonate aldolase (KDO 8-P synthase)
	HE616890.1194	HE616890	1248105	1249379	+	1407.98	-0.0611356	-1.04329	0.34109	0.179236	0.857752	0.998118	eno	SFHH103_01166	1442.3	1373.66	enolase
	HE616890.1195	HE616890	1249522	1249842	+	947.95	0.00780888	1.00543	0.401833	-0.0194331	0.984496	0.998263	-	SFHH103_01167	945.043	950.857	Uncharacterized protein RP423
	HE616890.1196	HE616890	1249980	1251026	+	5888.15	-0.101677	-1.07302	0.458933	0.221552	0.824663	0.998118	pdhA	SFHH103_01168	6185.5	5590.79	pyruvate dehydrogenase E1 component%2C alpha subunit
	HE616890.1197	HE616890	1251044	1252411	+	3576.13	-0.05286	-1.03732	0.468784	0.11276	0.910221	0.998118	pdhB	SFHH103_01169	3673.74	3478.53	pyruvate dehydrogenase E1 component%2C beta subunit
	HE616890.1198	HE616890	1252426	1253754	+	2405.24	-0.00730618	-1.00508	0.490026	0.0149098	0.988104	0.998578	-	SFHH103_01170	2415.72	2394.75	dihydrolipoyllysine-residue acetyltransferase component of pyruvatedehydrogenase complex
	HE616890.1199	HE616890	1253812	1254453	+	457.473	0.122727	1.08879	0.459529	-0.267072	0.789414	0.998118	-	SFHH103_01171	429.953	484.993	arylesterase
	HE616890.1200	HE616890	1254456	1255037	+	289.223	0.0959375	1.06876	0.450193	-0.213103	0.831246	0.998118	-	SFHH103_01172	276.211	302.234	putative acetyltransferase%2C GNAT family
	HE616890.1201	HE616890	1255056	1256501	+	847.012	-0.128036	-1.0928	0.436538	0.293298	0.769294	0.998118	lpdA1	SFHH103_01173	897.857	796.167	dihydrolipoamide dehydrogenase
	HE616890.1202	HE616890	1256577	1256828	+	860.16	0.232949	1.17523	0.35343	-0.659108	0.509827	0.998118	-	SFHH103_01174	779.401	940.918	putative transmembrane protein
	HE616890.1203	HE616890	1256961	1257932	+	2810.77	0.390229	1.3106	0.335013	-1.16482	0.244093	0.967588	lipA	SFHH103_01175	2378.06	3243.47	lipoic acid synthetase
	HE616890.1204	HE616890	1258018	1258623	+	330.983	0.388725	1.30924	0.33861	-1.148	0.250968	0.96885	-	SFHH103_01176	280.389	381.577	putative DNA topology modulation FlaR protein
	HE616890.1205	HE616890	1258873	1260072	+	884.852	0.706031	1.63131	0.423568	-1.66686	0.0955414	0.82059	-	SFHH103_01177	611.537	1158.17	putative formate dehydrogenase
	HE616890.1206	HE616890	1260165	1260614	+	311.635	0.363726	1.28675	0.389006	-0.935014	0.349781	0.998118	-	SFHH103_01178	264.181	359.089	putative oligoketide cyclase/lipid transport protein
	HE616890.1207	HE616890	1260602	1261099	-	110.125	0.214821	1.16056	0.337231	-0.637015	0.524115	0.998118	cinA	SFHH103_01179	100.727	119.523	Putative competence-damage inducible protein
	HE616890.1208	HE616890	1261099	1262334	-	370.056	0.196795	1.14615	0.297261	-0.662027	0.507954	0.998118	ispDF	SFHH103_01180	342.263	397.849	bifunctional 2-C-methyl-D-erythritol 4-phosphate cytidylyltransferase/2-C-methyl-D-erythritol 2%2C4-cyclodiphosphate synthase protein
	HE616890.1209	HE616890	1262543	1263571	+	1176.98	0.263374	1.20028	0.394773	-0.667153	0.504675	0.998118	nifR	SFHH103_01181	1044.11	1309.84	tRNA-dihydrouridine synthase
	HE616890.1210	HE616890	1263568	1264722	+	693.434	0.46389	1.37926	0.408797	-1.13477	0.256472	0.97071	ntrB	SFHH103_01182	553.678	833.19	nitrogen regulation protein NtrB
	HE616890.1211	HE616890	1264719	1266173	+	1147.58	0.288208	1.22112	0.445243	-0.647305	0.517434	0.998118	ntrC	SFHH103_01183	990.736	1304.43	Response regulator for gln
	HE616890.1212	HE616890	1266381	1268654	+	853.884	0.0463164	1.03262	0.313185	-0.147888	0.882431	0.998118	-	SFHH103_01184	838.711	869.057	two component sensor kinase
	HE616890.1213	HE616890	1268644	1270008	+	602.521	-0.0421043	-1.02961	0.339809	0.123906	0.90139	0.998118	ntrX	SFHH103_01185	612.801	592.241	nitrogen assimilation regulatory protein%2C NtrX
	HE616890.1214	HE616890	1270023	1270886	+	279.311	0.157332	1.11522	0.390329	-0.403076	0.686893	0.998118	-	SFHH103_01186	260.98	297.641	D-amino acid aminotransferase
	HE616890.1215	HE616890	1270994	1271236	+	559.681	0.0472675	1.03331	0.383739	-0.123176	0.901967	0.998118	hfq	SFHH103_01187	548.901	570.46	RNA-binding protein Hfq
	HE616890.1216	HE616890	1271318	1272640	+	496.72	0.152672	1.11163	0.398054	-0.383546	0.701315	0.998118	-	SFHH103_01188	464.428	529.011	putative GTP-binding protein
	HE616890.1217	HE616890	1272665	1273498	-	412.808	0.0237593	1.01661	0.310085	-0.0766218	0.938924	0.998118	mazG	SFHH103_01189	408.994	416.621	nucleoside triphosphate pyrophosphohydrolase
	HE616890.1218	HE616890	1273504	1274091	-	349.535	-0.0881107	-1.06298	0.354139	0.248803	0.803513	0.998118	-	SFHH103_01190	361.81	337.26	putative guanine/cytosine deaminase
	HE616890.1219	HE616890	1274320	1275780	+	9432.63	0.695149	1.61905	0.440292	-1.57884	0.114374	0.847333	cysG	SFHH103_01191	6450.94	12414.3	siroheme synthase
	HE616890.1220	HE616890	1275791	1276108	+	2046.7	0.882241	1.84324	0.413073	-2.1358	0.0326956	0.551803	-	SFHH103_01192	1283.83	2809.56	hypothetical protein
	HE616890.1221	HE616890	1276123	1277793	+	6930.67	0.977284	1.96876	0.398036	-2.45526	0.0140781	0.334905	-	SFHH103_01193	4166.06	9695.29	sulfite reductase [NADPH] hemoprotein beta-component
	HE616890.1222	HE616890	1277820	1278317	+	1291.22	1.05022	2.07085	0.360014	-2.91717	0.00353226	0.132712	-	SFHH103_01194	768.091	1814.36	putative oxidoreductase
	HE616890.1223	HE616890	1278465	1279277	+	7850.05	0.138303	1.10061	0.396567	-0.348751	0.727276	0.998118	fpr	SFHH103_01195	7383.08	8317.01	ferredoxin--NADP reductase
	HE616890.1224	HE616890	1279469	1280086	-	131.585	0.537648	1.4516	0.336483	-1.59784	0.110078	0.841275	-	SFHH103_01196	104.083	159.087	GntR family transcriptional regulator
	HE616890.1225	HE616890	1280178	1281071	+	373.159	0.586072	1.50115	0.379529	-1.54421	0.122538	0.853779	-	SFHH103_01197	282.837	463.481	dihydrodipicolinate synthase
	HE616890.1226	HE616890	1281209	1281988	-	663.863	0.418374	1.33642	0.438173	-0.954814	0.339672	0.998118	aapP	SFHH103_01198	535.147	792.58	putative ATP-binding component of a transport systemn
	HE616890.1227	HE616890	1282002	1283156	-	763.21	0.45249	1.3684	0.317625	-1.4246	0.154272	0.895205	aapM	SFHH103_01199	629.459	896.961	general L-amino acid transport system permease protein
	HE616890.1228	HE616890	1283161	1284354	-	534.539	0.276644	1.21137	0.405636	-0.682002	0.495238	0.998118	aapQ	SFHH103_01200	469.822	599.255	putative amino-acid ABC transporter membrane protein
	HE616890.1229	HE616890	1284455	1285480	-	7939.49	0.122897	1.08892	0.477008	-0.257641	0.796684	0.998118	-	SFHH103_01201	7419.03	8459.94	hypothetical protein
	HE616890.1230	HE616890	1285821	1287008	+	579.062	0.47414	1.38909	0.328232	-1.44452	0.148591	0.888178	metC	SFHH103_01202	472.074	686.051	cystathionine beta-lyase
	HE616890.1231	HE616890	1287059	1288240	-	495.075	0.302618	1.23338	0.376053	-0.804722	0.42098	0.998118	-	SFHH103_01203	433.22	556.93	salicylate hydroxylase
	HE616890.1232	HE616890	1288269	1288640	-	388.163	0.0714286	1.05076	0.41273	-0.173064	0.862601	0.998118	-	SFHH103_01204	376.294	400.032	hypothetical protein
	HE616890.1233	HE616890	1288690	1289475	+	286.785	-0.214071	-1.15996	0.367532	0.582455	0.56026	0.998118	-	SFHH103_01205	311.7	261.87	hydrolase family protein
	HE616890.1234	HE616890	1289588	1290415	+	5432.36	0.403044	1.32229	0.355224	-1.13462	0.256536	0.97071	cysE	SFHH103_01206	4549.28	6315.45	serine acetyltransferase
	HE616890.1235	HE616890	1290529	1290774	+	432.118	0.530881	1.44481	0.408463	-1.2997	0.193703	0.933355	-	SFHH103_01207	333.459	530.776	hypothetical protein
	HE616890.1236	HE616890	1291006	1291359	+	31493.3	0.149125	1.1089	0.405655	-0.367615	0.71316	0.998118	-	SFHH103_01208	29441.6	33545	hypothetical protein
	HE616890.1237	HE616890	1291683	1292036	+	2748.67	0.314594	1.24366	0.447154	-0.703547	0.481715	0.998118	clpS	SFHH103_01209	2337.79	3159.56	ATP-dependent Clp protease adaptor protein ClpS
	HE616890.1238	HE616890	1292046	1294538	+	13954	0.431474	1.34861	0.356021	-1.21194	0.225537	0.964001	clpA	SFHH103_01210	11526.9	16381.1	ATP-dependent specificity subunit of ClpA-ClpP serine protease
	HE616890.1239	HE616890	1294625	1295362	+	260.826	0.1068	1.07684	0.299486	-0.356612	0.721382	0.998118	-	SFHH103_01211	250.211	271.44	hypothetical protein
	HE616890.1240	HE616890	1295359	1295703	+	106.729	0.019854	1.01386	0.353099	-0.0562278	0.95516	0.998118	-	SFHH103_01212	105.629	107.829	hypothetical protein
	HE616890.1241	HE616890	1295713	1296132	-	108.562	-0.0458391	-1.03228	0.366851	0.124953	0.900561	0.998118	-	SFHH103_01213	110.531	106.592	HIT family protein
	HE616890.1242	HE616890	1296177	1297364	-	183.803	-0.259083	-1.19672	0.34526	0.750399	0.453014	0.998118	-	SFHH103_01214	202.823	164.782	hypothetical protein
	HE616890.1243	HE616890	1297369	1298094	-	264.129	0.103014	1.07401	0.343173	-0.300181	0.764039	0.998118	-	SFHH103_01215	253.145	275.114	glycerophosphoryl diester phosphodiesterase
	HE616890.1244	HE616890	1298107	1298574	-	205.32	0.04006	1.02816	0.32092	-0.124829	0.900659	0.998118	-	SFHH103_01216	202.271	208.369	hypothetical protein
	HE616890.1245	HE616890	1298709	1299530	+	1148.16	0.287747	1.22073	0.377659	-0.761922	0.446107	0.998118	-	SFHH103_01217	1010.84	1285.48	hypothetical protein
	HE616890.1246	HE616890	1299760	1300527	+	8027.77	0.185865	1.1375	0.457831	-0.405969	0.684765	0.998118	rpsB	SFHH103_01218	7291.34	8764.21	30S ribosomal protein S2
	HE616890.1247	HE616890	1300773	1301696	+	3685.14	0.0899888	1.06436	0.372377	-0.241661	0.809043	0.998118	tsf	SFHH103_01219	3547.21	3823.07	elongation factor Ts
	HE616890.1248	HE616890	1301889	1302611	+	292.765	0.250873	1.18993	0.294718	-0.851228	0.394643	0.998118	pyrH	SFHH103_01220	264.615	320.914	uridylate kinase
	HE616890.1249	HE616890	1302664	1303221	+	865.121	0.0105931	1.00737	0.379695	-0.0278991	0.977743	0.998118	frr	SFHH103_01221	861.091	869.152	ribosome recycling factor
	HE616890.1250	HE616890	1303257	1304000	+	1575.25	0.0440228	1.03098	0.345432	-0.127443	0.89859	0.998118	lpxD	SFHH103_01222	1547.62	1602.88	UDP pyrophosphate synthase
	HE616890.1251	HE616890	1304000	1304833	+	520.622	0.0741588	1.05275	0.343803	-0.215702	0.82922	0.998118	-	SFHH103_01223	505.488	535.756	phosphatidate cytidylyltransferase
	HE616890.1252	HE616890	1304970	1306094	+	2017.95	0.312171	1.24157	0.348285	-0.896307	0.370089	0.998118	-	SFHH103_01224	1765.28	2270.62	zinc metallopeptidase
	HE616890.1253	HE616890	1306347	1308680	+	13597.1	-0.236567	-1.17819	0.366837	0.644882	0.519004	0.998118	-	SFHH103_01225	14920.6	12273.6	group 1 outer membrane protein precursor
	HE616890.1254	HE616890	1308724	1309788	+	1725.5	0.0190773	1.01331	0.361839	-0.0527233	0.957952	0.998118	lpxD	SFHH103_01226	1712.2	1738.8	UDP-3-O-[3-hydroxymyristoyl] glucosamine N-acyltransferase
	HE616890.1255	HE616890	1309781	1310245	+	735.728	-0.00168588	-1.00117	0.376284	0.00448034	0.996425	0.999087	fabZ	SFHH103_01227	736.492	734.965	3R-hydroxymyristoyl-[acyl-carrier-protein] dehydratase
	HE616890.1256	HE616890	1310248	1311060	+	1181.01	0.125604	1.09096	0.399765	-0.314196	0.753372	0.998118	lpxA	SFHH103_01228	1117.21	1244.82	acyl-[acyl-carrier-protein]--UDP-N-acetylglucosamine O-acyltransferase
	HE616890.1257	HE616890	1311066	1311947	+	277.113	0.155156	1.11354	0.308574	-0.502818	0.615092	0.998118	-	SFHH103_01229	260.274	293.953	conserved hypothetical protein
	HE616890.1258	HE616890	1311944	1313128	+	519.201	0.146435	1.10683	0.305094	-0.479967	0.631251	0.998118	lpxB	SFHH103_01230	489.633	548.769	lipid-A-disaccharide synthase
	HE616890.1259	HE616890	1313160	1314449	-	10238	0.2213	1.16578	0.361685	-0.611858	0.540632	0.998118	gltA	SFHH103_01231	9311.38	11164.6	type II citrate synthase
	HE616890.1260	HE616890	1314794	1317211	+	208.695	-0.140969	-1.10265	0.306724	0.459596	0.645806	0.998118	-	SFHH103_01232	220.217	197.173	DNA uptake protein
	HE616890.1261	HE616890	1317422	1318372	+	1208.23	-0.0347276	-1.02436	0.426869	0.0813543	0.93516	0.998118	-	SFHH103_01233	1227.74	1188.71	biopolymer transport ExbB protein
	HE616890.1262	HE616890	1318378	1318803	+	589.035	-0.0231966	-1.01621	0.438559	0.0528929	0.957817	0.998118	exbD	SFHH103_01234	595.828	582.243	Biopolymer transport protein exbD
	HE616890.1263	HE616890	1319022	1319681	+	586.427	0.162848	1.11949	0.35294	-0.461404	0.644509	0.998118	-	SFHH103_01235	547.982	624.871	protein-L-isoaspartate O-methyltransferase
	HE616890.1264	HE616890	1319963	1321327	+	5072.72	-0.140497	-1.10228	0.378536	0.371158	0.71052	0.998118	tolC	SFHH103_01236	5371.35	4774.09	putative TolC outer membrane protein
	HE616890.1265	HE616890	1321594	1322394	+	563.639	-0.430167	-1.34739	0.39414	1.09141	0.275095	0.980259	-	SFHH103_01237	666.91	460.369	conserved hypothetical protein
	HE616890.1266	HE616890	1322617	1325460	+	1994.16	-0.00455352	-1.00316	0.376561	0.0120924	0.990352	0.998578	valS	SFHH103_01238	1997.77	1990.55	valyl-tRNA synthetase
	HE616890.1267	HE616890	1325904	1327163	+	485.723	-0.456383	-1.3721	0.311259	1.46625	0.142581	0.878879	-	SFHH103_01239	571.07	400.376	putative outer membrane transport protein
	HE616890.1268	HE616890	1327610	1328413	+	29094	0.126735	1.09182	0.357336	-0.354667	0.722839	0.998118	exoR	SFHH103_01240	27591.3	30596.7	Exopolysaccharide production negative regulator
	HE616890.1269	HE616890	1328498	1329289	-	2791.13	0.278413	1.21286	0.4141	-0.672331	0.501373	0.998118	xthA2	SFHH103_01241	2447.95	3134.32	exodeoxyribonuclease III protein
	HE616890.1270	HE616890	1329592	1331055	+	395.754	0.81693	1.76165	0.322917	-2.52985	0.0114112	0.301729	-	SFHH103_01242	273.187	518.321	cardiolipin synthase
	HE616890.1271	HE616890	1331082	1331414	-	1141.18	0.812816	1.75664	0.459406	-1.76928	0.0768475	0.774742	hesB	SFHH103_01243	703.257	1579.1	protein HesB%2C vegetative
	HE616890.1272	HE616890	1331608	1332825	+	456.076	0.206787	1.15411	0.301335	-0.686236	0.492564	0.998118	dgt	SFHH103_01244	419.692	492.461	dGTPase
	HE616890.1273	HE616890	1332926	1334686	+	1615.86	0.214204	1.16006	0.365416	-0.586193	0.557746	0.998118	argS	SFHH103_01245	1473.42	1758.3	arginyl-tRNA synthetase
	HE616890.1274	HE616890	1334747	1337656	+	20384.4	0.154674	1.11317	0.38781	-0.398839	0.690012	0.998118	-	SFHH103_01246	19046.5	21722.4	hypothetical protein
	HE616890.1275	HE616890	1337800	1338816	+	753.454	0.149357	1.10907	0.424855	-0.351548	0.725177	0.998118	nagZ	SFHH103_01247	702.835	804.072	glycoside hydrolase family protein
	HE616890.1276	HE616890	1338971	1339834	+	872.851	0.105879	1.07615	0.396245	-0.267205	0.789312	0.998118	-	SFHH103_01248	833.437	912.266	Segregation and condensation protein A
	HE616890.1277	HE616890	1339827	1340552	+	508.419	0.17646	1.13011	0.416947	-0.423219	0.672135	0.998118	-	SFHH103_01249	468.787	548.05	Segregation and condensation protein B
	HE616890.1278	HE616890	1340625	1341734	+	336.42	0.270323	1.20608	0.31162	-0.867477	0.385681	0.998118	-	SFHH103_01250	301.213	371.627	ABC transporter related
	HE616890.1279	HE616890	1341827	1342033	+	12268.6	0.0423133	1.02976	0.382551	-0.110608	0.911927	0.998118	tatA	SFHH103_01251	12049.9	12487.3	Sec-independent protein translocase protein tatA/E homolog
	HE616890.1280	HE616890	1342111	1342824	+	7052.02	0.21466	1.16043	0.362303	-0.592489	0.553523	0.998118	tatB	SFHH103_01252	6432.52	7671.51	putative sec-independent protein secretion pathway component TatB
	HE616890.1281	HE616890	1342821	1343663	+	2103.27	0.153638	1.11237	0.414382	-0.370765	0.710813	0.998118	tatC	SFHH103_01253	1960.17	2246.36	predicted sec-independent protein translocase component TatC
	HE616890.1282	HE616890	1343703	1344986	+	845.53	0.232723	1.17505	0.339109	-0.686279	0.492537	0.998118	serS	SFHH103_01254	767.279	923.78	seryl-tRNA synthetase
	HE616890.1283	HE616890	1345012	1345782	+	271.516	0.153518	1.11228	0.357023	-0.429993	0.667201	0.998118	surE	SFHH103_01255	254.699	288.333	stationary phase survival protein SurE
	HE616890.1284	HE616890	1345779	1346432	+	112.246	0.488615	1.4031	0.335744	-1.45532	0.145581	0.881217	pcm	SFHH103_01256	90.8201	133.672	L-isoaspartyl protein carboxyl methyltransferase
	HE616890.1285	HE616890	1346592	1347242	+	22.0738	-0.724604	-1.65245	0.476766	1.51983	0.128553	NA	bioS	SFHH103_01257	30.2611	13.8865	Biotin transport regulator
	HE616890.1286	HE616890	1347407	1348948	+	5482.85	0.180265	1.13309	0.395252	-0.456075	0.648336	0.998118	-	SFHH103_01258	5058.74	5906.97	lipoprotein
	HE616890.1287	HE616890	1348981	1349856	-	678.571	0.336375	1.26258	0.390713	-0.860925	0.389279	0.998118	-	SFHH103_01259	581.576	775.567	ATP-dependent protease subunit
	HE616890.1288	HE616890	1350155	1350487	+	133.138	0.542279	1.45627	0.349642	-1.55096	0.120912	0.853779	yajC	SFHH103_01260	104.736	161.54	preprotein translocase
	HE616890.1289	HE616890	1350532	1353102	+	221.77	0.377797	1.29936	0.329558	-1.14638	0.25164	0.96885	secD2	SFHH103_01261	188.65	254.89	Protein-export membrane protein secD
	HE616890.1290	HE616890	1353102	1353488	+	34.6436	0.44863	1.36474	0.449126	-0.998895	0.317845	0.998118	-	SFHH103_01262	27.1983	42.0889	conserved hypothetical protein
	HE616890.1291	HE616890	1353512	1354351	+	109.756	-0.247083	-1.18681	0.354164	0.697651	0.485395	0.998118	-	SFHH103_01263	120.998	98.5145	putative phytoene synthase protein
	HE616890.1292	HE616890	1354437	1354901	+	38.1669	0.0296488	1.02076	0.466747	-0.0635223	0.949351	0.998118	-	SFHH103_01264	37.7482	38.5856	conserved hypothetical protein
	HE616890.1293	HE616890	1354986	1355912	-	227.483	0.0761518	1.0542	0.414689	-0.183636	0.854299	0.998118	-	SFHH103_01265	220.188	234.778	putative LysR family transcriptional regulator
	HE616890.1294	HE616890	1355952	1356905	+	791.19	0.275644	1.21053	0.448869	-0.614086	0.539158	0.998118	-	SFHH103_01266	687.18	895.201	transporter%2C drug/metabolite exporter family
	HE616890.1295	HE616890	1356907	1358328	-	6706.19	0.302465	1.23325	0.430112	-0.703223	0.481917	0.998118	-	SFHH103_01267	5780.86	7631.51	tRNA (uracil-5-)-methyltransferase Gid
	HE616890.1296	HE616890	1358415	1358558	-	46363.2	-0.236949	-1.1785	0.4942	0.47946	0.631612	0.998118	-	SFHH103_01268	52948.3	39778.1	conserved hypothetical protein
	HE616890.1297	HE616890	1358962	1359105	-	374136	0.0519502	1.03667	0.436785	-0.118938	0.905325	0.998118	-	SFHH103_01269	365072	383199	hypothetical protein
	HE616890.1298	HE616890	1359706	1359849	+	4412.75	0.543536	1.45754	0.480575	-1.13101	0.25805	0.97311	-	SFHH103_01270	3143.81	5681.69	hypothetical protein predicted by Glimmer/Critica
	HE616890.1299	HE616890	1360111	1361322	-	34.3645	-0.361871	-1.28509	0.454699	0.795848	0.42612	0.998118	-	SFHH103_01271	40.241	28.488	conserved hypothetical protein
	HE616890.1300	HE616890	1361319	1364471	-	86.4221	-0.538599	-1.45256	0.450957	1.19435	0.232342	0.966242	-	SFHH103_01272	108.343	64.501	putative ACR/RND family transmembrane transporter
	HE616890.1301	HE616890	1364477	1365544	-	48.2293	-0.449159	-1.36524	0.450752	0.996465	0.319024	0.998118	-	SFHH103_01273	58.5634	37.8951	probable efflux cation transporter protein
	HE616890.1302	HE616890	1365731	1366417	+	219.382	0.10676	1.07681	0.343439	-0.310857	0.75591	0.998118	-	SFHH103_012735	210.172	228.593	two-component response regulator protein
	HE616890.1303	HE616890	1366420	1367709	+	171.315	0.0642562	1.04555	0.352691	-0.182188	0.855435	0.998118	cpxA	SFHH103_01274	167.107	175.523	sensor protein CpxA
	HE616890.1304	HE616890	1367841	1368686	+	31.7468	-0.543822	-1.45783	0.485691	1.11969	0.262847	0.975214	-	SFHH103_01275	41.0323	22.4613	conserved hypothetical protein
	HE616890.1305	HE616890	1368776	1369135	+	33.0593	-0.738176	-1.66807	0.490612	1.5046	0.132426	0.865503	-	SFHH103_01276	46.4683	19.6503	conserved hypothetical protein
	HE616890.1306	HE616890	1369242	1369520	+	20.1839	0.0330261	1.02316	0.492036	-0.0671214	0.946485	NA	-	SFHH103_01277	19.4539	20.9139	hypothetical protein predicted by Glimmer/Critica
	HE616890.1307	HE616890	1369696	1371240	+	36.5594	-0.921923	-1.89464	0.495287	1.86139	0.0626889	0.714246	-	SFHH103_01278	55.3261	17.7927	putative NodT%2C RND efflux system%2C outer membrane lipoprotein
	HE616890.1308	HE616890	1371833	1372720	-	56.9472	-0.485674	-1.40024	0.408858	1.18788	0.23488	0.967588	-	SFHH103_01279	68.828	45.0663	Iputative sugar phosphate isomerase/epimerase
	HE616890.1309	HE616890	1372882	1373895	-	87.5343	-0.294602	-1.22655	0.38143	0.77236	0.439901	0.998118	-	SFHH103_01280	98.6106	76.458	putative oxidoreductase
	HE616890.1310	HE616890	1374025	1374852	+	430.273	0.601996	1.51782	0.44484	-1.35329	0.175964	0.90818	-	SFHH103_01281	310.574	549.972	conserved hypothetical protein
	HE616890.1311	HE616890	1374927	1375616	-	118.8	0.38554	1.30635	0.385743	-0.999475	0.317565	0.998118	-	SFHH103_01282	99.7147	137.885	conserved hypothetical protein
	HE616890.1312	HE616890	1375991	1377793	+	133.998	-0.679561	-1.60165	0.349419	1.94483	0.0517955	0.676881	ilvB2	SFHH103_01283	169.647	98.3499	acetolactate synthase%2C large chain related protein
	HE616890.1313	HE616890	1377894	1379207	+	36.6784	-0.423001	-1.34071	0.446878	0.946568	0.343859	0.998118	hisD2	SFHH103_01284	43.8927	29.4641	histidinol dehydrogenase HisD2
	HE616890.1314	HE616890	1379271	1380518	+	56.4377	-0.0625473	-1.04431	0.405678	0.15418	0.877468	0.998118	-	SFHH103_01285	57.7815	55.0939	Probable sugar-binding periplasmic protein
	HE616890.1315	HE616890	1380579	1381472	+	92.4116	-0.399052	-1.31864	0.356596	1.11906	0.263115	0.975214	-	SFHH103_01286	107.459	77.3641	probable sugar ABC transporter%2C permease protein
	HE616890.1316	HE616890	1381465	1382370	+	43.7892	-0.0589335	-1.0417	0.442632	0.133143	0.89408	0.998118	-	SFHH103_01287	45.0148	42.5637	probable sugar ABC transporter%2C permease protein
	HE616890.1317	HE616890	1382375	1383475	+	21.3463	-0.42738	-1.34479	0.491042	0.870353	0.384108	NA	-	SFHH103_01288	26.4718	16.2208	probable sugar ABC transporter%2C ATP-binding protein
	HE616890.1318	HE616890	1383487	1385010	+	45.5403	-0.129009	-1.09354	0.449334	0.287111	0.774027	0.998118	-	SFHH103_01289	48.2066	42.8739	putative glucose-methanol-choline oxidoreductase oxidoreductase%2C GMC family
	HE616890.1319	HE616890	1385003	1386586	+	87.4919	-0.768701	-1.70373	0.402406	1.91026	0.0560993	0.691045	-	SFHH103_01290	115.866	59.1174	putative glucose-methanol-choline oxidoreductase
	HE616890.1320	HE616890	1386649	1386731	-	20.0855	-0.106814	-1.07685	0.489444	0.218236	0.827245	NA	-	SFHH103_RNA00020	21.4494	18.7215	tRNA-Leu
	HE616890.1321	HE616890	1387278	1388753	+	5917.09	0.237844	1.17923	0.442834	-0.537095	0.591202	0.998118	tig	SFHH103_01291	5253.02	6581.15	Trigger factor
	HE616890.1322	HE616890	1388985	1389566	+	432.049	-0.0847731	-1.06052	0.310431	0.273082	0.784791	0.998118	-	SFHH103_01292	446.118	417.98	Conserved hypothetical protein
	HE616890.1323	HE616890	1389634	1391037	-	1527.12	-0.00582078	-1.00404	0.322212	0.0180651	0.985587	0.998512	-	SFHH103_01293	1530.71	1523.54	soluble pyridine nucleotide transhydrogenase
	HE616890.1324	HE616890	1391217	1392269	+	789.211	0.0149753	1.01043	0.359561	-0.0416487	0.966779	0.998118	-	SFHH103_01294	784.625	793.796	putative transmembrane magnesium and cobalt transport protein
	HE616890.1325	HE616890	1392298	1393089	-	179.913	-0.210532	-1.15711	0.345798	0.608829	0.542638	0.998118	radC	SFHH103_01295	195.428	164.398	DNA repair protein RadC
	HE616890.1326	HE616890	1393086	1393925	-	610.011	0.022934	1.01602	0.330027	-0.0694913	0.944599	0.998118	map1	SFHH103_01296	604.532	615.489	methionine aminopeptidase
	HE616890.1327	HE616890	1393919	1394674	-	187.447	0.0512151	1.03614	0.346925	-0.147626	0.882638	0.998118	sfsA	SFHH103_01297	183.866	191.029	sugar fermentation stimulation protein A
	HE616890.1328	HE616890	1394690	1396534	-	1181.27	-0.0470075	-1.03312	0.361961	0.129869	0.89667	0.998118	phbC	SFHH103_01298	1204.29	1158.25	PhbC
	HE616890.1329	HE616890	1396644	1396949	+	341.497	0.214911	1.16063	0.40953	-0.524775	0.59974	0.998118	-	SFHH103_01299	309.683	373.31	conserved hypothetical protein
	HE616890.1330	HE616890	1397074	1398291	+	1468.29	-0.0658637	-1.04671	0.437574	0.15052	0.880354	0.998118	aatC	SFHH103_01300	1513.13	1423.44	aminotransferase AatC
	HE616890.1331	HE616890	1398362	1399684	+	517.852	-0.25581	-1.19401	0.415312	0.615948	0.537929	0.998118	thrA	SFHH103_01301	576.27	459.435	homoserine dehydrogenase
	HE616890.1332	HE616890	1399817	1401619	+	588.676	-0.19271	-1.14291	0.331208	0.581841	0.560674	0.998118	recJ	SFHH103_01302	633.415	543.938	single-stranded-DNA-specific exonuclease RecJ
	HE616890.1333	HE616890	1402134	1402209	-	21.4532	0.368417	1.29094	0.481033	-0.765886	0.443744	NA	-	SFHH103_RNA00021	17.3012	25.6052	tRNA-Glu
Possible_Low_Expression	HE616890.1334	HE616890	1402405	1402479	-	16.1081	0.142266	1.10364	0.495184	-0.2873	0.773883	NA	-	SFHH103_RNA00022	14.781	17.4352	tRNA-Glu
	HE616890.1335	HE616890	1402614	1404602	+	1796.41	0.527963	1.44189	0.348493	-1.51499	0.129775	0.860444	-	SFHH103_01303	1419.32	2173.5	hypothetical protein
	HE616890.1336	HE616890	1404634	1405542	+	297.15	0.0333113	1.02336	0.334762	-0.0995076	0.920735	0.998118	-	SFHH103_01304	292.89	301.409	hypothetical transmembrane protein
	HE616890.1337	HE616890	1405745	1406104	+	154.777	0.196321	1.14577	0.401588	-0.488862	0.624939	0.998118	-	SFHH103_01305	141.198	168.356	hypothetical protein predicted by Glimmer/Critica
	HE616890.1338	HE616890	1406330	1406404	-	32.3567	0.279057	1.2134	0.443703	-0.628929	0.529396	0.998118	-	SFHH103_RNA00023	28.1272	36.5861	tRNA-Glu
	HE616890.1339	HE616890	1406635	1406709	-	24.2243	0.127216	1.09218	0.486562	-0.261458	0.793739	NA	-	SFHH103_RNA00024	22.4613	25.9873	tRNA-Glu
	HE616890.1340	HE616890	1406849	1408171	-	353.698	-0.648507	-1.56754	0.35955	1.80366	0.071284	0.75212	-	SFHH103_01306	445.143	262.253	conserved hypothetical protein
	HE616890.1341	HE616890	1408666	1409106	-	565.642	-0.0335194	-1.02351	0.313749	0.106835	0.91492	0.998118	gloA	SFHH103_01307	572.774	558.511	lactoylglutathione lyase
	HE616890.1342	HE616890	1409301	1409879	+	1219.55	0.00744536	1.00517	0.383246	-0.0194271	0.9845	0.998263	cspA	SFHH103_01308	1216.08	1223.03	cold shock protein
	HE616890.1343	HE616890	1409879	1410364	+	94.128	-0.127326	-1.09227	0.350481	0.363289	0.716389	0.998118	-	SFHH103_01309	99.1259	89.1301	Conserved hypothetical protein
Possible_Low_Expression	HE616890.1344	HE616890	1410442	1410518	+	9.08548	-0.475275	-1.39018	0.492489	0.965048	0.334521	NA	-	SFHH103_RNA00025	12.5736	5.59735	tRNA-Pro
	HE616890.1345	HE616890	1410758	1411048	+	772.744	0.184455	1.13639	0.403734	-0.456872	0.647763	0.998118	-	SFHH103_01310	710.349	835.138	putative oxidoreductase
	HE616890.1346	HE616890	1411096	1411172	+	393.756	0.177933	1.13126	0.43952	-0.404835	0.685599	0.998118	-	SFHH103_RNA00026	360.542	426.969	tRNA-Arg
	HE616890.1347	HE616890	1411414	1411815	+	5721.25	-0.237707	-1.17912	0.367671	0.646521	0.517942	0.998118	-	SFHH103_01311	6281.74	5160.76	conserved hypothetical protein
	HE616890.1348	HE616890	1412581	1414323	+	264.191	-0.266018	-1.20248	0.299674	0.887691	0.374707	0.998118	-	SFHH103_01312	291.289	237.094	ABC transporter%2C nucleotide binding/ATPase protein
	HE616890.1349	HE616890	1414551	1415063	+	70.8688	-0.168739	-1.12408	0.419793	0.401959	0.687715	0.998118	-	SFHH103_01313	76.4989	65.2387	RNA polymerase sigma factor
	HE616890.1350	HE616890	1415332	1416159	+	441.156	-0.876504	-1.83592	0.436723	2.007	0.0447493	0.636795	fecR	SFHH103_01314	612.466	269.846	Putative iron transport regulator transmembrane protein
	HE616890.1351	HE616890	1416275	1418578	+	627.958	-1.47898	-2.78751	0.488323	3.02869	0.00245619	0.0981232	-	SFHH103_01315	1064.99	190.928	TonB-dependent receptor
	HE616890.1352	HE616890	1418701	1418991	+	117.639	-0.692546	-1.61613	0.46344	1.49436	0.135082	0.865503	-	SFHH103_01316	197.596	37.6814	conserved hypothetical protein
	HE616890.1353	HE616890	1419102	1420886	+	168.688	-1.53366	-2.8952	0.459303	3.33911	0.000840482	0.0404971	-	SFHH103_9000	277.83	59.5468	putative siderophore biosynthesis protein rhbC-like
	HE616890.1354	HE616890	1420870	1422606	+	101.372	-1.67326	-3.18934	0.418686	3.99646	6.42974e-05	0.00379811	-	SFHH103_01317	165.966	36.7772	siderophore synthetase component
	HE616890.1355	HE616890	1422603	1423883	+	71.7233	-1.10913	-2.15716	0.401248	2.76421	0.00570615	0.194688	-	SFHH103_01318	104.074	39.3725	acyl-CoA synthetase
	HE616890.1356	HE616890	1423880	1425205	+	77.8643	-1.29488	-2.45357	0.438408	2.9536	0.0031409	0.121628	-	SFHH103_01319	120.382	35.3471	conserved hypothetical protein
	HE616890.1357	HE616890	1425202	1426047	+	43.3632	-1.16784	-2.24675	0.461701	2.52943	0.0114248	0.301729	-	SFHH103_01320	66.2891	20.4372	conserved hypothetical protein
	HE616890.1358	HE616890	1426178	1427089	+	76.6335	-1.30587	-2.47233	0.449227	2.90694	0.00364985	0.135517	-	SFHH103_01321	119.802	33.4649	Periplasmic binding protein
	HE616890.1359	HE616890	1427086	1428063	+	40.2723	-1.00706	-2.00981	0.441572	2.28062	0.0225712	0.45375	-	SFHH103_01322	58.0114	22.5332	transport system permease protein
	HE616890.1360	HE616890	1428056	1428997	+	49.012	-0.529506	-1.44344	0.459346	1.15274	0.249018	0.96885	-	SFHH103_01323	61.4606	36.5634	putative iron(III) ABC transporter%2C permease protein
	HE616890.1361	HE616890	1428994	1429752	+	64.5242	-0.222275	-1.16657	0.423849	0.524421	0.599986	0.998118	-	SFHH103_01324	70.9526	58.0959	putative iron(III) ABC transporter%2C ATP-binding protein
	HE616890.1362	HE616890	1429851	1430522	-	161.083	0.259989	1.19747	0.315219	-0.82479	0.409491	0.998118	pcm	SFHH103_01325	144.904	177.261	protein-L-isoaspartate O-methyltransferase
	HE616890.1363	HE616890	1430683	1431507	-	178.69	-0.0872667	-1.06236	0.358554	0.243385	0.807707	0.998118	-	SFHH103_01326	184.713	172.667	conserved hypothetical protein
	HE616890.1364	HE616890	1432031	1432213	-	618.971	0.0560245	1.0396	0.385389	-0.145371	0.884418	0.998118	-	SFHH103_01327	603.937	634.004	conserved hypothetical protein
	HE616890.1365	HE616890	1432265	1432540	-	1372.67	0.115779	1.08356	0.414721	-0.279172	0.780113	0.998118	-	SFHH103_01328	1301.7	1443.64	Conserved hypothetical transmembrane protein
	HE616890.1366	HE616890	1432761	1433411	-	4032.69	-0.207994	-1.15508	0.465363	0.446951	0.654911	0.998118	ropB2	SFHH103_01329	4456.85	3608.52	Outer membrane protein
	HE616890.1367	HE616890	1433660	1434691	+	153.072	0.189949	1.14072	0.314965	-0.603079	0.546456	0.998118	-	SFHH103_01330	141.841	164.304	putative transcription regulator protein
	HE616890.1368	HE616890	1434697	1435104	-	156.323	-0.142307	-1.10367	0.407824	0.348942	0.727133	0.998118	-	SFHH103_01331	166.472	146.174	conserved hypothetical protein
	HE616890.1369	HE616890	1435232	1435639	-	260.343	0.122899	1.08892	0.463903	-0.264924	0.791068	0.998118	-	SFHH103_01332	225.273	295.413	Conserved hypothetical transmembrane protein
	HE616890.1370	HE616890	1435761	1436171	+	492.463	0.232076	1.17452	0.387911	-0.598271	0.549659	0.998118	-	SFHH103_01333	284.12	700.807	hypothetical protein predicted by Glimmer/Critica
	HE616890.1371	HE616890	1436322	1438070	-	278.648	-0.0515338	-1.03637	0.314569	0.163824	0.86987	0.998118	-	SFHH103_01334	284.262	273.035	probable isocitrate lyase
	HE616890.1372	HE616890	1438040	1439437	+	454.248	0.231389	1.17396	0.310692	-0.744753	0.456421	0.998118	-	SFHH103_01335	413.703	494.793	putative transcriptional regulator
	HE616890.1373	HE616890	1439516	1439770	-	1137.12	0.0705953	1.05015	0.359251	-0.196507	0.844213	0.998118	-	SFHH103_01336	1104.45	1169.79	conserved hypothetical protein
	HE616890.1374	HE616890	1440078	1440341	-	592.284	0.0437601	1.0308	0.399737	-0.109472	0.912828	0.998118	-	SFHH103_01337	581.452	603.116	conserved hypothetical protein
	HE616890.1375	HE616890	1441109	1441408	+	1032.77	-0.740311	-1.67054	0.480332	1.54125	0.123256	0.854937	-	SFHH103_01338	1428.18	637.36	hypothetical signal peptide protein
	HE616890.1376	HE616890	1441730	1441963	-	61.2545	-0.15913	-1.11661	0.42394	0.375359	0.707393	0.998118	-	SFHH103_01339	65.9396	56.5693	hypothetical protein predicted by Glimmer/Critica
Possible_Low_Expression	HE616890.1377	HE616890	1442118	1442193	-	17.0463	0.086006	1.06143	0.496847	-0.173104	0.86257	NA	-	SFHH103_RNA00027	16.2527	17.84	tRNA-Lys
	HE616890.1378	HE616890	1442478	1443224	+	601.07	-0.105508	-1.07587	0.388813	0.271358	0.786115	0.998118	ccsA	SFHH103_01340	628.288	573.852	putative cytochrome c-type biogenesis protein
	HE616890.1379	HE616890	1443256	1443861	+	164.878	-0.0469018	-1.03304	0.408534	0.114805	0.9086	0.998118	-	SFHH103_01341	168.67	161.086	truncated malonate transporter
	HE616890.1380	HE616890	1443889	1444218	+	294.07	0.39751	1.31723	0.375063	-1.05985	0.289214	0.987041	-	SFHH103_01342	246.098	342.042	truncated malonate transporter
	HE616890.1381	HE616890	1444186	1445397	-	4247.01	0.163888	1.1203	0.398606	-0.411153	0.680961	0.998118	-	SFHH103_01343	3946.65	4547.37	2-octaprenyl-6-methoxyphenol hydroxylase
	HE616890.1382	HE616890	1445675	1446400	+	392.235	-0.3381	-1.26409	0.319061	1.05967	0.289294	0.987041	pcs	SFHH103_01344	443.735	340.735	phosphatidylcholine synthase
	HE616890.1383	HE616890	1446411	1447388	+	441.701	-0.0641619	-1.04548	0.361235	0.177618	0.859023	0.998118	qor	SFHH103_01345	453.126	430.275	quinone oxidoreductase protein
	HE616890.1384	HE616890	1447439	1449013	+	433.662	0.320258	1.24855	0.383796	-0.834446	0.404029	0.998118	-	SFHH103_01346	375.092	492.232	putative ABC transporter ATP-binding protein
	HE616890.1385	HE616890	1449003	1450097	+	178.872	-0.0223532	-1.01561	0.389401	0.0574042	0.954223	0.998118	-	SFHH103_01347	180.408	177.337	putative transmembrane component of ABC transporter
	HE616890.1386	HE616890	1450097	1451017	+	208.396	-0.292728	-1.22495	0.382996	0.764312	0.444682	0.998118	-	SFHH103_01348	233.738	183.054	putative ABC transporter
	HE616890.1387	HE616890	1451059	1452129	+	1377.57	0.096094	1.06888	0.445503	-0.215698	0.829223	0.998118	-	SFHH103_01349	1314.14	1441	putative ABC transporter
	HE616890.1388	HE616890	1452381	1453121	+	442.276	-0.0829229	-1.05916	0.355927	0.232977	0.815779	0.998118	-	SFHH103_01350	457.475	427.076	putative transcription regulator protein
	HE616890.1389	HE616890	1453282	1454577	+	400.854	0.238483	1.17975	0.387192	-0.61593	0.537941	0.998118	-	SFHH103_01351	360.823	440.885	Conserved hypothetical transmembrane protein
	HE616890.1390	HE616890	1455040	1456260	-	282.246	0.0789613	1.05626	0.295202	-0.267482	0.789098	0.998118	moeA	SFHH103_01352	273.758	290.735	molybdopterin biosynthesis enzyme MoeA
	HE616890.1391	HE616890	1456260	1456754	-	77.3026	0.614192	1.5307	0.423741	-1.44945	0.147212	0.88327	moaC	SFHH103_01353	55.9697	98.6355	Molybdenum cofactor biosynthesis protein C
	HE616890.1392	HE616890	1456754	1457569	-	263.432	0.183052	1.13528	0.339648	-0.538945	0.589925	0.998118	trpC	SFHH103_01354	244.177	282.688	indole-3-glycerol phosphate synthase
	HE616890.1393	HE616890	1457579	1458592	-	308.852	0.0402581	1.0283	0.33115	-0.121571	0.903239	0.998118	trpD	SFHH103_01355	303.789	313.915	anthranilate phosphoribosyltransferase
	HE616890.1394	HE616890	1458611	1460506	-	1025.6	0.0162792	1.01135	0.355923	-0.045738	0.963519	0.998118	ppiD	SFHH103_01356	1018.62	1032.57	putative peptidyl-prolyl CIS-trans isomerase protein
	HE616890.1395	HE616890	1460875	1462521	+	224.962	-0.532978	-1.44691	0.396314	1.34484	0.178677	0.916175	-	SFHH103_01357	275.35	174.573	Na+/Pi-cotransporter
	HE616890.1396	HE616890	1462719	1464089	+	776.837	-0.188508	-1.13958	0.327337	0.575886	0.564692	0.998118	glmU	SFHH103_01358	834.819	718.855	Bifunctional protein GlmU
	HE616890.1397	HE616890	1464236	1466062	+	3753.69	-0.155615	-1.1139	0.360429	0.431751	0.665923	0.998118	glmS	SFHH103_01359	3992.83	3514.55	D-fructose-6-phosphate aminotransferase
	HE616890.1398	HE616890	1466059	1466559	+	692.254	0.204842	1.15256	0.366402	-0.559064	0.576118	0.998118	-	SFHH103_01360	634.258	750.249	putative acetyltransferase
	HE616890.1399	HE616890	1466577	1467272	+	1068.86	0.256968	1.19496	0.336664	-0.763277	0.445298	0.998118	-	SFHH103_01361	959.902	1177.81	Conserved hypothetical transmembrane protein
	HE616890.1400	HE616890	1467294	1469489	-	387.44	0.0139162	1.00969	0.303798	-0.0458073	0.963464	0.998118	recG	SFHH103_01362	385.438	389.442	ATP-dependent DNA helicase RecG
	HE616890.1401	HE616890	1469516	1469821	+	159.265	0.167892	1.12342	0.428476	-0.391834	0.695181	0.998118	-	SFHH103_01363	146.671	171.859	conserved hypothetical protein
	HE616890.1402	HE616890	1469818	1473342	+	393.802	-0.0179063	-1.01249	0.406485	0.0440515	0.964863	0.998118	mfd	SFHH103_01364	396.533	391.071	transcription-repair coupling factor (TRCF) protein
	HE616890.1403	HE616890	1473396	1474061	-	525.814	0.68862	1.61174	0.331644	-2.07638	0.0378585	0.60041	-	SFHH103_01365	386.054	665.574	putative Dsb family thioredoxin protein
	HE616890.1404	HE616890	1474153	1475967	-	565.094	-0.44683	-1.36304	0.348449	1.28234	0.199724	0.935207	-	SFHH103_01366	665.901	464.287	Putative peptide binding protein
	HE616890.1405	HE616890	1476303	1476926	+	8563.92	0.225401	1.1691	0.331554	-0.679833	0.49661	0.998118	-	SFHH103_01367	7800.53	9327.32	putative signal peptide protein
	HE616890.1406	HE616890	1477074	1477403	-	4446.63	0.762841	1.69683	0.394346	-1.93445	0.0530582	0.678621	-	SFHH103_01368	3040.18	5853.08	Hemimethylated DNA-binding protein
	HE616890.1407	HE616890	1477586	1478995	-	3222.04	-0.0122582	-1.00853	0.427958	0.0286434	0.977149	0.998118	glnA3	SFHH103_01369	3239.89	3204.19	glutamine synthetase 1
	HE616890.1408	HE616890	1479087	1479425	-	751.502	0.100844	1.0724	0.382875	-0.263386	0.792253	0.998118	glnB	SFHH103_01370	719.606	783.398	Nitrogen regulatory protein P-II
	HE616890.1409	HE616890	1479771	1481246	+	236.014	-0.169405	-1.12459	0.345857	0.489813	0.624266	0.998118	-	SFHH103_01371	251.748	220.279	putative carbohydrate kinase protein
	HE616890.1410	HE616890	1481260	1481757	-	236.941	-0.239017	-1.18019	0.437084	0.546843	0.584486	0.998118	gpt	SFHH103_01372	262.887	210.995	xanthine-guanine phosphoribosyltransferase
	HE616890.1411	HE616890	1481945	1482700	-	294.656	-0.469935	-1.38505	0.352632	1.33265	0.182647	0.925996	-	SFHH103_01373	350.504	238.808	conserved hypothetical protein
	HE616890.1412	HE616890	1482865	1483464	+	101.7	-0.583173	-1.49814	0.3736	1.56095	0.118534	0.849425	wrbA	SFHH103_01374	125.653	77.7462	Flavoprotein WrbA
	HE616890.1413	HE616890	1483720	1483962	+	963.075	0.304452	1.23495	0.349472	-0.871178	0.383657	0.998118	-	SFHH103_01375	845.204	1080.94	conserved hypothetical protein
	HE616890.1414	HE616890	1484055	1484273	+	211.06	0.236192	1.17788	0.347292	-0.680097	0.496443	0.998118	-	SFHH103_01376	191.096	231.024	conserved hypothetical protein
	HE616890.1415	HE616890	1484357	1484563	-	28.0214	0.133297	1.0968	0.495893	-0.268802	0.788082	NA	-	SFHH103_01377	25.5061	30.5367	hypothetical protein predicted by Glimmer/Critica
	HE616890.1416	HE616890	1484560	1484799	-	36.3598	0.547073	1.46112	0.454761	-1.20299	0.228981	0.965884	-	SFHH103_01378	26.7017	46.0178	conserved hypothetical protein
	HE616890.1417	HE616890	1485143	1485228	+	35.2134	-0.40101	-1.32043	0.484934	0.826938	0.408272	0.998118	-	SFHH103_RNA00028	43.2023	27.2244	tRNA-Leu
	HE616890.1418	HE616890	1485276	1485866	-	63.5764	-0.370481	-1.29278	0.451925	0.819784	0.412339	0.998118	-	SFHH103_01379	75.1101	52.0427	conserved hypothetical protein
	HE616890.1419	HE616890	1486083	1487330	+	100.837	-0.078715	-1.05608	0.343426	0.229206	0.818709	0.998118	ilvA2	SFHH103_01380	103.872	97.8013	threonine dehydratase
	HE616890.1420	HE616890	1487408	1487728	+	288.006	0.134353	1.0976	0.37287	-0.360321	0.718607	0.998118	-	SFHH103_01381	272.321	303.691	conserved hypothetical protein
	HE616890.1421	HE616890	1487988	1489970	-	847.197	-0.0994341	-1.07135	0.367828	0.270327	0.786908	0.998118	cpdB	SFHH103_01382	881.768	812.626	2'%2C3'-cyclic-nucleotide 2'-phosphodiesterase
	HE616890.1422	HE616890	1490193	1491440	+	198.405	0.00460536	1.0032	0.330183	-0.0139479	0.988872	0.998578	-	SFHH103_01383	198.086	198.724	putative diguanylate cyclase
	HE616890.1423	HE616890	1491454	1491915	-	33.7581	0.396105	1.31595	0.438363	-0.903602	0.366207	0.998118	-	SFHH103_01384	27.5478	39.9684	putative transcription regulator protein
	HE616890.1424	HE616890	1492072	1493190	+	2652.59	-0.314226	-1.24334	0.405317	0.775259	0.438187	0.998118	-	SFHH103_01385	3015.15	2290.03	alanine dehydrogenase
	HE616890.1425	HE616890	1493239	1493706	-	161.797	0.412886	1.33135	0.362132	-1.14015	0.254223	0.97071	-	SFHH103_01386	134.998	188.596	hypothetical protein
	HE616890.1426	HE616890	1493789	1494352	-	444.124	0.412281	1.33079	0.321124	-1.28387	0.199189	0.934779	-	SFHH103_01387	373.186	515.062	thiosulfate sulfurtransferase
	HE616890.1427	HE616890	1494358	1495221	-	617.86	0.327525	1.25486	0.295763	-1.10739	0.268126	0.980259	sseA	SFHH103_01388	540.562	695.157	thiosulfate sulfurtransferase
	HE616890.1428	HE616890	1495239	1495988	-	699.519	0.602187	1.51802	0.302961	-1.98767	0.0468478	0.642833	alaS	SFHH103_01389	539.652	859.387	alanyl-tRNA synthetase
	HE616890.1429	HE616890	1495997	1497037	-	2679.42	0.284035	1.2176	0.416121	-0.682579	0.494873	0.998118	cysK2	SFHH103_01390	2341.36	3017.48	cysteine synthase protein
	HE616890.1430	HE616890	1497352	1498200	+	5678.48	0.209976	1.15667	0.388332	-0.540712	0.588706	0.998118	-	SFHH103_01391	5172.94	6184.02	putative oxidoreductase protein
	HE616890.1431	HE616890	1498188	1498514	-	885.248	0.641372	1.55981	0.368302	-1.74143	0.081608	0.784033	-	SFHH103_01392	656.177	1114.32	Putative multidrug transport protein
	HE616890.1432	HE616890	1498511	1498867	-	266.932	0.774453	1.71054	0.365678	-2.11785	0.0341874	0.561956	-	SFHH103_01393	184.942	348.922	putative multidrug efflux system transporter
	HE616890.1433	HE616890	1498949	1499023	-	58.4525	0.842657	1.79335	0.466773	-1.80528	0.0710304	0.75212	-	SFHH103_RNA00029	35.0162	81.8889	tRNA-Asn
	HE616890.1434	HE616890	1499165	1499455	+	501.924	0.826015	1.77278	0.392567	-2.10413	0.0353667	0.578328	-	SFHH103_01394	331.832	672.017	hypothetical protein
	HE616890.1435	HE616890	1499524	1499751	-	286.227	0.341758	1.2673	0.392238	-0.871303	0.383589	0.998118	-	SFHH103_01395	245.068	327.385	conserved hypothetical protein
Possible_Low_Expression	HE616890.1436	HE616890	1500463	1500536	-	16.6515	-0.224632	-1.16848	0.492102	0.456474	0.648049	NA	-	SFHH103_RNA00030	18.8925	14.4105	tRNA-Cys
	HE616890.1437	HE616890	1500777	1501640	-	326.247	-0.0325454	-1.02282	0.392604	0.0828962	0.933934	0.998118	-	SFHH103_01396	331.206	321.289	Putative desaturase
	HE616890.1438	HE616890	1502077	1502787	-	2071.52	0.224324	1.16823	0.451136	-0.497243	0.619018	0.998118	lexA	SFHH103_01397	1847.57	2295.47	LexA repressor
	HE616890.1439	HE616890	1503131	1503298	-	610.167	0.173083	1.12747	0.379487	-0.456098	0.64832	0.998118	-	SFHH103_01398	566.138	654.196	conserved hypothetical protein
	HE616890.1440	HE616890	1503613	1503688	-	64.5387	0.111414	1.08029	0.445341	-0.250176	0.802451	0.998118	-	SFHH103_RNA00031	61.4325	67.6449	tRNA-Ala
	HE616890.1441	HE616890	1503767	1504537	-	35.1548	0.358647	1.28222	0.444133	-0.807522	0.419366	0.998118	-	SFHH103_01399	29.1023	41.2074	hypothetical protein
	HE616890.1442	HE616890	1504534	1505544	-	59.7557	0.0452981	1.0319	0.487162	-0.0929838	0.925916	0.998118	-	SFHH103_01400	57.984	61.5274	Putative glycerate dehydrogenase
	HE616890.1443	HE616890	1505541	1507394	-	133.061	0.3338	1.26033	0.440885	-0.757115	0.448981	0.998118	-	SFHH103_01401	112.031	154.091	hypothetical protein
	HE616890.1444	HE616890	1507391	1508419	-	147.021	1.23951	2.36119	0.46333	-2.67523	0.00746783	0.240495	-	SFHH103_01402	64.9652	229.077	LacI family transcriptional regulator
	HE616890.1445	HE616890	1508564	1509850	+	254.027	0.816174	1.76073	0.413582	-1.97343	0.0484466	0.650627	-	SFHH103_01403	165.765	342.29	Predicted sugar ABC transporter%2C substrate-binding protein
	HE616890.1446	HE616890	1509991	1510650	-	366.721	0.273818	1.209	0.301206	-0.909074	0.363311	0.998118	-	SFHH103_01404	328.255	405.186	alpha/beta hydrolase fold protein
	HE616890.1447	HE616890	1510707	1511516	+	799.425	-0.0234733	-1.0164	0.350461	0.0669784	0.946599	0.998118	-	SFHH103_01405	806.951	791.899	hypothetical protein
	HE616890.1448	HE616890	1511557	1511862	-	123.922	0.299063	1.23035	0.367195	-0.814453	0.415385	0.998118	-	SFHH103_01406	108.811	139.033	hypothetical protein
	HE616890.1449	HE616890	1512018	1513325	-	242.403	0.410863	1.32948	0.360749	-1.13892	0.254738	0.97071	-	SFHH103_01407	201.83	282.975	adenylosuccinate lyase
	HE616890.1450	HE616890	1513393	1513932	-	30.0681	-0.0688728	-1.0489	0.4901	0.140528	0.888243	0.998118	-	SFHH103_01408	31.0524	29.0839	hypothetical protein
	HE616890.1451	HE616890	1513929	1514672	-	63.2117	-0.331456	-1.25828	0.469563	0.705883	0.480261	0.998118	-	SFHH103_01409	73.6392	52.7842	hypothetical protein
	HE616890.1452	HE616890	1514672	1515346	-	118.943	-0.195805	-1.14536	0.332415	0.589038	0.555836	0.998118	rpe	SFHH103_01410	128.008	109.878	ribulose-phosphate 3-epimerase
	HE616890.1453	HE616890	1515417	1516427	-	177.54	-0.117675	-1.08498	0.406772	0.28929	0.77236	0.998118	-	SFHH103_01411	186.296	168.785	Putative peptidase protein
	HE616890.1454	HE616890	1516441	1517514	-	295.999	-0.0377483	-1.02651	0.297271	0.126983	0.898954	0.998118	-	SFHH103_01412	300.312	291.686	Putative solute-binding component of ABC transporter
	HE616890.1455	HE616890	1517676	1518203	+	310.561	0.0894092	1.06393	0.35172	-0.254205	0.799337	0.998118	-	SFHH103_01413	299.685	321.436	Putative flavoprotein oxidoreductase monoxygenease
	HE616890.1456	HE616890	1518227	1519165	+	262.325	0.160905	1.11799	0.357827	-0.449672	0.652947	0.998118	-	SFHH103_01414	245.491	279.158	Putative ATPase%2C AAA family
	HE616890.1457	HE616890	1519162	1520439	+	129.614	-0.201641	-1.15001	0.321755	0.62669	0.530863	0.998118	-	SFHH103_01415	139.799	119.428	VWA containing CoxE-like protein
	HE616890.1458	HE616890	1520491	1520823	+	189.193	0.612604	1.52902	0.337134	-1.81709	0.0692031	0.745434	-	SFHH103_01416	144.076	234.309	XdhC/CoxI family protein
	HE616890.1459	HE616890	1520826	1521530	+	192.459	0.287992	1.22094	0.309305	-0.931096	0.351804	0.998118	-	SFHH103_01417	170.879	214.039	XdhC/CoxF family protein
	HE616890.1460	HE616890	1521527	1523143	+	246.75	-0.0451883	-1.03182	0.366977	0.123137	0.901999	0.998118	-	SFHH103_01418	250.994	242.506	Molybdopterin biosynthesis enzyme
	HE616890.1461	HE616890	1523148	1523465	+	137.861	0.151059	1.11038	0.430037	-0.351269	0.725387	0.998118	-	SFHH103_01419	128.182	147.54	Putative regulator protein of competence-specific genes
	HE616890.1462	HE616890	1523498	1524151	-	83.4217	-0.349571	-1.27418	0.414701	0.842948	0.399258	0.998118	-	SFHH103_01420	95.9808	70.8626	ISRm2011-2 transposase protein
Possible_Low_Expression	HE616890.1463	HE616890	1524087	1524446	-	11.4528	-0.50533	-1.41945	0.489098	1.03319	0.301516	NA	-	SFHH103_01421	16.1885	6.7172	transposase
	HE616890.1464	HE616890	1524557	1525579	+	216.957	0.454775	1.37057	0.311899	-1.45809	0.144817	0.881217	-	SFHH103_01422	179.194	254.72	Putative transposase
	HE616890.1465	HE616890	1525867	1526286	-	580.489	0.402831	1.3221	0.387779	-1.03882	0.298891	0.991156	-	SFHH103_01423	482.446	678.531	MutT like protein
	HE616890.1466	HE616890	1526297	1527802	-	2434.27	0.250322	1.18947	0.355572	-0.703999	0.481434	0.998118	-	SFHH103_01424	2187.38	2681.15	ATP-dependent RNA helicase
	HE616890.1467	HE616890	1528001	1529338	-	95.3884	-0.910377	-1.87954	0.350804	2.59512	0.0094558	0.275046	-	SFHH103_01425	129.038	61.7392	Membrane protein associated metalloendopeptidase
	HE616890.1468	HE616890	1529431	1530252	-	71.5393	-0.0259714	-1.01817	0.439712	0.0590647	0.952901	0.998118	-	SFHH103_01426	72.1214	70.9571	Rhamnosyltransferase
	HE616890.1469	HE616890	1530264	1530740	-	124.896	-0.0841148	-1.06004	0.378541	0.222208	0.824152	0.998118	bcp	SFHH103_01427	128.955	120.836	K03564 peroxiredoxin Q/BCP
	HE616890.1470	HE616890	1531157	1534543	+	401.506	-0.197211	-1.14648	0.332429	0.593241	0.55302	0.998118	-	SFHH103_01428	432.597	370.414	Putative transmembrane protein
	HE616890.1471	HE616890	1534599	1535852	-	939.428	-0.00152703	-1.00106	0.316158	0.00482994	0.996146	0.999087	tyrS	SFHH103_01429	939.999	938.856	tyrosyl-tRNA synthetase
	HE616890.1472	HE616890	1535981	1537135	+	183.37	-0.278763	-1.21315	0.309912	0.89949	0.368392	0.998118	anmK	SFHH103_014295	203.008	163.732	anhydro-N-acetylmuramic acid kinase
	HE616890.1473	HE616890	1537211	1538440	+	171.904	-0.117317	-1.08472	0.330365	0.355114	0.722504	0.998118	-	SFHH103_01431	180.003	163.804	Diguanylate cyclase
	HE616890.1474	HE616890	1538505	1539182	-	517.395	0.169704	1.12483	0.377128	-0.449991	0.652717	0.998118	-	SFHH103_01432	480.345	554.446	Hypothetical protein
	HE616890.1475	HE616890	1539407	1540573	+	2548.31	0.458556	1.37417	0.375449	-1.22135	0.221952	0.959563	-	SFHH103_01433	2066.54	3030.08	Cysteine desulfurase
	HE616890.1476	HE616890	1540728	1542197	+	7530.44	0.488796	1.40327	0.346816	-1.40938	0.158722	0.895227	sufB	SFHH103_01434	6066.16	8994.72	Transport protein associated with Fe-S cluster assembly SufB
	HE616890.1477	HE616890	1542275	1543030	+	1717.09	0.595165	1.51065	0.379719	-1.56738	0.117025	0.849425	sufC	SFHH103_01435	1296.89	2137.3	ABC transporter involved in Fe-S cluster assembly%2C ATP-binding protein
	HE616890.1478	HE616890	1543053	1544330	+	2714.91	0.429802	1.34705	0.354443	-1.21261	0.225279	0.964001	sufD	SFHH103_01436	2245.55	3184.28	ABC transporter involved in Fe-S cluster assembly
	HE616890.1479	HE616890	1544362	1545585	+	977.019	0.410206	1.32888	0.354045	-1.15863	0.246608	0.967588	sufS	SFHH103_01437	816.018	1138.02	cysteine desulfurase SufS
	HE616890.1480	HE616890	1545685	1546065	+	1174.84	0.359014	1.28255	0.372711	-0.96325	0.335422	0.998118	-	SFHH103_01438	1001.06	1348.62	putative FeS assembly protein
	HE616890.1481	HE616890	1546165	1546557	+	4776.3	0.459942	1.37549	0.386263	-1.19075	0.233753	0.967292	-	SFHH103_01439	3856.66	5695.94	putative HesB nitrogen fixation family protein
	HE616890.1482	HE616890	1546723	1547157	+	87.6351	0.267911	1.20406	0.349533	-0.766483	0.443389	0.998118	-	SFHH103_01440	78.2559	97.0144	putative IS200/IS605 family transposase
	HE616890.1483	HE616890	1547265	1550126	-	1726.52	-0.212859	-1.15898	0.430758	0.494149	0.621201	0.998118	gcvP	SFHH103_01441	1895.09	1557.94	glycine dehydrogenase
	HE616890.1484	HE616890	1550126	1550488	-	485.099	-0.277607	-1.21218	0.406305	0.683247	0.494451	0.998118	gcvH	SFHH103_01442	543.925	426.273	Glycine cleavage system H protein
	HE616890.1485	HE616890	1550505	1551668	-	892.733	-0.153019	-1.11189	0.359936	0.425129	0.670743	0.998118	gcvT	SFHH103_01443	948.67	836.795	glycine cleavage system protein T2
	HE616890.1486	HE616890	1552037	1552426	+	645.8	-0.304391	-1.2349	0.39927	0.762368	0.44584	0.998118	-	SFHH103_01444	730.559	561.04	hypothetical protein
	HE616890.1487	HE616890	1552516	1553493	+	912.123	-0.436602	-1.35341	0.440545	0.991051	0.321661	0.998118	-	SFHH103_01445	1097.31	726.935	Hypothetical protein
	HE616890.1488	HE616890	1553536	1553916	-	63.1505	0.0330728	1.02319	0.407187	-0.0812227	0.935265	0.998118	-	SFHH103_01446	62.4904	63.8105	hypothetical protein
	HE616890.1489	HE616890	1554893	1555321	-	85.297	-0.0906864	-1.06488	0.397109	0.228367	0.819361	0.998118	-	SFHH103_01447	88.9435	81.6505	Hypothetical protein predicted
	HE616890.1490	HE616890	1555405	1555569	-	88.8831	-0.154336	-1.11291	0.432402	0.356927	0.721146	0.998118	-	SFHH103_01448	95.5197	82.2464	conserved hypothetical protein
	HE616890.1491	HE616890	1555819	1559610	-	2968.62	-0.0721645	-1.05129	0.411397	0.175413	0.860755	0.998118	nrdJ	SFHH103_01449	3063.61	2873.64	ribonucleoside-diphosphate reductase alpha chain
	HE616890.1492	HE616890	1560306	1561109	-	293.09	0.245613	1.1856	0.414835	-0.592075	0.5538	0.998118	-	SFHH103_01450	261.606	324.574	hypothetical protein
	HE616890.1493	HE616890	1561230	1564151	-	1497.31	0.510069	1.42412	0.40094	-1.27218	0.203308	0.938069	uvrA	SFHH103_01451	1171.46	1823.16	UvrABC system protein A
	HE616890.1494	HE616890	1564435	1564947	+	3081.02	-0.027443	-1.0192	0.330778	0.0829651	0.933879	0.998118	-	SFHH103_01452	3114.31	3047.72	Single-stranded DNA-binding protein Short%3DSSB%3B AltName: Full%3DHelix-destabilizing protein
	HE616890.1495	HE616890	1565013	1565642	-	260.117	0.295213	1.22707	0.320497	-0.92111	0.356993	0.998118	-	SFHH103_01453	230.408	289.827	Putative MarC family transmembrane protein
	HE616890.1496	HE616890	1565946	1568729	+	5009.82	0.0180474	1.01259	0.348182	-0.0518331	0.958662	0.998118	gyrA	SFHH103_01454	4973.54	5046.1	DNA gyrase subunit A
	HE616890.1497	HE616890	1568823	1569794	-	410.868	0.428384	1.34573	0.301637	-1.4202	0.15555	0.895227	-	SFHH103_01455	343.809	477.927	transglycosylase transmembrane protein
	HE616890.1498	HE616890	1570428	1571324	-	871.676	-0.0464821	-1.03274	0.36393	0.127723	0.898368	0.998118	-	SFHH103_01456	888.042	855.309	Transcriptional regulator%2C LysR family
	HE616890.1499	HE616890	1571426	1572400	-	1437.68	0.238843	1.18005	0.313791	-0.761152	0.446566	0.998118	trxB	SFHH103_01457	1304.25	1571.11	thioredoxin reductase
	HE616890.1500	HE616890	1572798	1573268	+	300.974	0.00891309	1.0062	0.328325	-0.0271471	0.978342	0.998118	lrp	SFHH103_01458	300.063	301.884	transcriptional regulator%2C AsnC family
	HE616890.1501	HE616890	1573330	1574142	+	311.024	0.134388	1.09763	0.317339	-0.423483	0.671943	0.998118	lpsC	SFHH103_01459	294.628	327.419	lipopolysaccharide core biosynthesis glycosyl transferase
	HE616890.1502	HE616890	1574160	1575191	+	230.662	0.0272684	1.01908	0.326331	-0.0835604	0.933406	0.998118	lpsD	SFHH103_01460	228.301	233.023	Lipopolysaccharide core biosynthesis glycosyl transferase protein
	HE616890.1503	HE616890	1575188	1576210	+	112.591	0.0208584	1.01456	0.357084	-0.0584132	0.95342	0.998118	lpsE	SFHH103_01461	111.874	113.307	putative lipopolysaccharide core biosynthesis glycosyl transferase protein
	HE616890.1504	HE616890	1576220	1577275	-	543.216	0.217508	1.16272	0.355572	-0.611712	0.540728	0.998118	lpsB	SFHH103_01462	495.61	590.822	lipopolysaccharide core biosynthesis mannosyltransferase LpsB
	HE616890.1505	HE616890	1577412	1577888	-	9739.74	-0.00314257	-1.00218	0.336548	0.00933768	0.99255	0.998721	greA	SFHH103_01463	9751.79	9727.68	Transcription elongation factor greA
	HE616890.1506	HE616890	1578217	1579644	+	696.62	-0.708445	-1.63404	0.451934	1.56758	0.116978	0.849425	-	SFHH103_01464	927.694	465.547	MFS permease
	HE616890.1507	HE616890	1579637	1579948	-	1003.89	-0.916869	-1.88801	0.459601	1.99493	0.046051	0.636975	-	SFHH103_01465	1433.53	574.255	hypothetical protein
	HE616890.1508	HE616890	1580126	1583563	-	858.204	0.189489	1.14036	0.467283	-0.405513	0.685101	0.998118	carB	SFHH103_01466	774.903	941.505	carbamoyl-phosphate synthase large chain
Possible_Low_Expression	HE616890.1509	HE616890	1583698	1583856	-	5.96341	-0.349811	-1.27439	0.448456	0.780034	0.435371	NA	-	SFHH103_01467	8.4254	3.50142	hypothetical protein predicted by Glimmer/Critica
	HE616890.1510	HE616890	1584029	1584967	+	461.593	-0.0565938	-1.04001	0.296171	0.191085	0.848459	0.998118	-	SFHH103_01468	471.504	451.681	conserved hypothetical protein
	HE616890.1511	HE616890	1585010	1586008	-	275.125	-0.130207	-1.09445	0.296252	0.439515	0.660289	0.998118	-	SFHH103_01469	288.787	261.462	Putative oxidoreductase%2C aldo/keto reductase family
	HE616890.1512	HE616890	1586122	1587030	+	334.864	0.0354041	1.02484	0.371343	-0.0953407	0.924044	0.998118	-	SFHH103_01470	330.315	339.414	Putative LysR family transcriptional regulator
	HE616890.1513	HE616890	1587140	1588237	-	755.698	-0.0584248	-1.04133	0.389959	0.149823	0.880904	0.998118	-	SFHH103_01471	774.893	736.503	Uncharacterized protein in transposable element
	HE616890.1514	HE616890	1588392	1589693	+	87.1745	-0.180669	-1.13341	0.394013	0.458535	0.646568	0.998118	-	SFHH103_01472	94.2232	80.1259	Tetracycline resistance protein
	HE616890.1515	HE616890	1589826	1591097	+	609.928	-0.0381398	-1.02679	0.441268	0.0864322	0.931123	0.998118	-	SFHH103_01473	621.279	598.578	Putative multidrug efflux protein
	HE616890.1516	HE616890	1591291	1591401	-	13990.9	-0.18057	-1.13333	0.490585	0.36807	0.712821	0.998118	-	SFHH103_01474	15456.3	12525.4	hypothetical protein predicted by Glimmer/Critica
	HE616890.1517	HE616890	1591597	1592145	+	395.33	-0.0511958	-1.03612	0.391659	0.130715	0.896001	0.998118	coaD	SFHH103_01475	404.394	386.266	phosphopantetheine adenylyltransferase
	HE616890.1518	HE616890	1592170	1592742	+	2075.47	-0.19302	-1.14315	0.37695	0.512058	0.60861	0.998118	ppiB	SFHH103_01476	2243.02	1907.92	peptidyl-prolyl cis-trans isomerase%2C cyclophilin-type
	HE616890.1519	HE616890	1592766	1593275	+	2552.81	0.0709494	1.05041	0.351323	-0.201949	0.839956	0.998118	ppiA	SFHH103_01477	2479.36	2626.25	peptidyl prolyl cis-trans isomerase
	HE616890.1520	HE616890	1593335	1594435	+	744.478	0.171165	1.12597	0.39411	-0.434307	0.664066	0.998118	-	SFHH103_01478	689.525	799.432	S-adenosylmethionine tRNA ribosyltransferase
	HE616890.1521	HE616890	1594432	1595562	+	447.362	-0.0312763	-1.02192	0.332998	0.0939233	0.92517	0.998118	-	SFHH103_01479	452.804	441.92	queuine tRNA-ribosyltransferase
	HE616890.1522	HE616890	1595577	1595993	-	195.429	-0.088252	-1.06308	0.389135	0.22679	0.820587	0.998118	-	SFHH103_01480	203.116	187.741	hypothetical protein
	HE616890.1523	HE616890	1596294	1597181	-	125.96	-0.433405	-1.35042	0.33318	1.30082	0.193321	0.933355	-	SFHH103_01481	147.617	104.303	Putative short chain dehydrogenase/reductase family member
	HE616890.1524	HE616890	1597178	1597957	-	493.733	-0.497846	-1.4121	0.392235	1.26925	0.204351	0.938763	-	SFHH103_01482	597.594	389.872	hypothetical protein
	HE616890.1525	HE616890	1597968	1598555	-	1647.69	-0.601453	-1.51724	0.40368	1.48993	0.136244	0.865503	-	SFHH103_01483	2070.47	1224.92	Putative transmembrane protein
	HE616890.1526	HE616890	1598730	1599320	-	5188.39	-0.600551	-1.5163	0.381752	1.57314	0.115686	0.849425	-	SFHH103_01484	6474.04	3902.75	hypothetical protein
	HE616890.1527	HE616890	1599817	1600347	-	1412.48	-0.523976	-1.43791	0.372773	1.40562	0.159838	0.895227	-	SFHH103_01485	1715.8	1109.16	Putative ErfK/YbiS/YhnG oxidoreductase
	HE616890.1528	HE616890	1600766	1601521	+	216.817	-0.364032	-1.28702	0.358972	1.0141	0.310536	0.99751	-	SFHH103_01486	249.18	184.453	2%2C5-dichloro-2%2C5-cyclohexadiene-1%2C4-diol dehydrogenase
	HE616890.1529	HE616890	1601475	1602737	-	82.0633	-0.0624562	-1.04424	0.392576	0.159093	0.873595	0.998118	-	SFHH103_01487	84.0234	80.1032	Probable transporter
	HE616890.1530	HE616890	1603158	1604465	+	210.064	-0.297362	-1.2289	0.348422	0.853452	0.393409	0.998118	-	SFHH103_01488	234.814	185.314	Putative transcriptional regulator domain protein
	HE616890.1531	HE616890	1604709	1605545	-	64.1227	0.0527704	1.03725	0.393508	-0.134103	0.893322	0.998118	-	SFHH103_01489	62.7664	65.479	Metal dependent hydrolase
	HE616890.1532	HE616890	1605547	1606326	-	88.8055	0.230246	1.17303	0.361024	-0.637757	0.523632	0.998118	-	SFHH103_01490	80.5001	97.1109	putative deoxyribonuclease
	HE616890.1533	HE616890	1606341	1607891	-	859.565	0.265633	1.20216	0.30164	-0.88063	0.378518	0.998118	metS	SFHH103_01491	771.944	947.185	methionyl-tRNA synthetase
	HE616890.1534	HE616890	1608068	1608373	+	61.0584	-0.356358	-1.28019	0.414897	0.858907	0.390392	0.998118	-	SFHH103_01492	70.9065	51.2103	hypothetical protein
	HE616890.1535	HE616890	1608368	1609399	-	160.598	-0.322253	-1.25028	0.315224	1.0223	0.306641	0.99751	-	SFHH103_01493	180.831	140.365	DNA polymerase III%2C delta prime subunit
	HE616890.1536	HE616890	1609396	1610097	-	329.52	-0.12684	-1.0919	0.292994	0.432911	0.665079	0.998118	tmk	SFHH103_01494	345.511	313.529	thymidylate kinase
	HE616890.1537	HE616890	1610154	1611308	-	424.972	0.546591	1.46063	0.332761	-1.64259	0.100467	0.822502	-	SFHH103_01495	334.426	515.518	D-alanyl-D-alanine carboxypeptidase
	HE616890.1538	HE616890	1611375	1612505	-	4275.8	0.329341	1.25644	0.38588	-0.853479	0.393394	0.998118	-	SFHH103_01496	3683.06	4868.55	Lipoprotein
	HE616890.1539	HE616890	1612704	1613033	+	35.4762	0.190771	1.14137	0.463787	-0.411334	0.680827	0.998118	-	SFHH103_01497	32.1284	38.8239	Hypothetical protein
	HE616890.1540	HE616890	1613044	1613217	-	77.6912	-0.244189	-1.18443	0.423899	0.576055	0.564578	0.998118	-	SFHH103_01498	86.5704	68.812	hypothetical protein predicted by Glimmer/Critica
	HE616890.1541	HE616890	1613399	1613488	+	104.205	0.0853443	1.06094	0.380642	-0.224211	0.822593	0.998118	-	SFHH103_RNA00032	100.772	107.638	tRNA-Ser
	HE616890.1542	HE616890	1613578	1613709	-	52.4738	0.241688	1.18238	0.44528	-0.542778	0.587283	0.998118	-	SFHH103_01499	46.7343	58.2132	hypothetical protein predicted by Glimmer/Critica
	HE616890.1543	HE616890	1614222	1615082	+	112.663	-0.0122397	-1.00852	0.343363	0.0356465	0.971564	0.998118	-	SFHH103_01500	113.281	112.045	Hypothetical protein
	HE616890.1544	HE616890	1615218	1615664	-	90.1494	0.34895	1.27363	0.375104	-0.930276	0.352228	0.998118	-	SFHH103_01501	77.1612	103.138	Putative transcriptional regulator%2C XRE family
	HE616890.1545	HE616890	1616106	1616402	-	338.622	-0.200498	-1.1491	0.349039	0.574429	0.565677	0.998118	-	SFHH103_01502	366.214	311.03	hypothetical protein predicted by Glimmer/Critica
	HE616890.1546	HE616890	1616490	1617587	-	630.709	-0.145675	-1.10625	0.38695	0.37647	0.706567	0.998118	-	SFHH103_01503	670.019	591.399	Uncharacterized protein in transposable element
	HE616890.1547	HE616890	1618030	1619580	+	61.1232	-0.596399	-1.51194	0.440287	1.35457	0.175555	0.90818	-	SFHH103_01504	77.5849	44.6615	Putative transposase for insertion sequence
	HE616890.1548	HE616890	1619593	1620330	+	62.2454	-0.485425	-1.4	0.396244	1.22507	0.22055	0.959563	-	SFHH103_01505	75.2572	49.2336	Putative insertion sequence ATP-binding protein
	HE616890.1549	HE616890	1620766	1621686	-	64.7962	-0.0686165	-1.04871	0.405965	0.169021	0.86578	0.998118	-	SFHH103_01506	66.5197	63.0728	transposase
	HE616890.1550	HE616890	1621683	1623197	-	42.6267	-0.210837	-1.15736	0.436672	0.482827	0.629219	0.998118	-	SFHH103_01507	46.7624	38.491	Uncharacterized protein y4jA/y4nE/y4sE
	HE616890.1551	HE616890	1623410	1623622	+	29.4569	0.336367	1.26257	0.464109	-0.724759	0.4686	NA	-	SFHH103_01508	24.4482	34.4656	conserved hypothetical protein
	HE616890.1552	HE616890	1623832	1624926	-	556.991	-0.270921	-1.20658	0.414647	0.653377	0.513513	0.998118	-	SFHH103_01509	624.176	489.807	Insertion element IS630 uncharacterized 39 kDa protein AltName: Full%3DISO-IS200 39 kDa protein
	HE616890.1553	HE616890	1627340	1627654	-	427.548	0.0537544	1.03796	0.372082	-0.144469	0.88513	0.998118	-	SFHH103_01510	418.402	436.693	conserved hypothetical protein
	HE616890.1554	HE616890	1627879	1628643	+	1971.63	0.0605049	1.04283	0.344724	-0.175517	0.860673	0.998118	purC	SFHH103_01511	1923.47	2019.78	phosphoribosylaminoimidazole-succinocarboxamide synthase
	HE616890.1555	HE616890	1628679	1628921	+	949.225	0.189743	1.14056	0.376608	-0.503821	0.614387	0.998118	purS	SFHH103_01512	873.713	1024.74	Phosphoribosylformylglycinamidine synthase subunit PurS
	HE616890.1556	HE616890	1629045	1629716	+	658.54	0.276984	1.21166	0.384012	-0.72129	0.470731	0.998118	purQ	SFHH103_01513	581.603	735.477	phosphoribosylformylglycinamidine synthase I
	HE616890.1557	HE616890	1629768	1630175	+	121.534	0.00729925	1.00507	0.394563	-0.0184996	0.98524	0.998512	-	SFHH103_01514	120.778	122.289	Conserved hypothetical protein
	HE616890.1558	HE616890	1630635	1632056	+	1940.92	0.433882	1.35086	0.477858	-0.907973	0.363892	0.998118	-	SFHH103_01515	1497.44	2384.39	putative transcriptional regulator%2C GntR family
	HE616890.1559	HE616890	1632270	1634501	+	1233.02	0.237622	1.17905	0.372138	-0.638533	0.523127	0.998118	purL	SFHH103_01516	1111.33	1354.71	phosphoribosylformylglycinamidine synthase II
	HE616890.1560	HE616890	1634631	1634864	+	163.345	0.056471	1.03992	0.375043	-0.150572	0.880313	0.998118	-	SFHH103_01517	159.887	166.802	Putative BolA family protein
	HE616890.1561	HE616890	1634871	1635116	+	128.616	-0.0315878	-1.02214	0.379581	0.0832175	0.933679	0.998118	-	SFHH103_01518	130.684	126.548	conserved hypothetical protein
	HE616890.1562	HE616890	1635250	1635585	+	5832.53	0.26805	1.20418	0.33643	-0.796748	0.425598	0.998118	-	SFHH103_01519	5211.79	6453.26	putative glutaredoxin-related protein
	HE616890.1563	HE616890	1636059	1637297	+	876.264	0.240533	1.18143	0.434659	-0.553383	0.580001	0.998118	-	SFHH103_01520	778.471	974.058	putative drug resistance transporter%2C Bcr/CflA family
	HE616890.1564	HE616890	1637365	1638678	+	819.595	0.420854	1.33872	0.425323	-0.989491	0.322423	0.998118	-	SFHH103_01521	664.323	974.868	putative drug resistance transporter Bcr/CflA subfamily
	HE616890.1565	HE616890	1638738	1639562	-	138.84	0.198247	1.1473	0.381067	-0.520241	0.602895	0.998118	-	SFHH103_01522	126.904	150.777	putative inositol monophosphatase family protein
	HE616890.1566	HE616890	1639559	1640500	-	188.965	0.270034	1.20584	0.367316	-0.735156	0.462245	0.998118	-	SFHH103_01523	167.605	210.325	tRNA 2-thiocytidine biosynthesis protein ttcA
	HE616890.1567	HE616890	1640558	1641505	-	155.351	0.332922	1.25956	0.430339	-0.773628	0.439151	0.998118	glsA	SFHH103_01524	131.411	179.291	glutaminase
	HE616890.1568	HE616890	1641649	1642266	-	5379.89	0.0880301	1.06292	0.414903	-0.21217	0.831974	0.998118	rpsD	SFHH103_01525	5168.9	5590.87	30S ribosomal protein S4
	HE616890.1569	HE616890	1642508	1644022	-	586.82	-0.053689	-1.03792	0.35842	0.149793	0.880928	0.998118	-	SFHH103_01526	600.061	573.578	putative AAA ATPase
	HE616890.1570	HE616890	1644174	1644977	-	951.182	0.228548	1.17166	0.345009	-0.662441	0.507688	0.998118	murI	SFHH103_01527	864.335	1038.03	glutamate racemase
	HE616890.1571	HE616890	1644964	1645791	-	691.874	0.107382	1.07727	0.316613	-0.339158	0.734491	0.998118	-	SFHH103_01528	663.104	720.643	putative tRNA/rRNA methyltransferase
	HE616890.1572	HE616890	1645998	1647212	+	1534.17	0.201128	1.1496	0.419517	-0.479428	0.631634	0.998118	-	SFHH103_01529	1395.64	1672.69	putative isocitrate dehydrogenase
	HE616890.1573	HE616890	1647269	1648135	+	296.437	0.736628	1.66628	0.318803	-2.31061	0.0208546	0.427949	-	SFHH103_01530	213.557	379.316	conserved hypothetical protein
	HE616890.1574	HE616890	1648173	1649021	-	215.232	1.04546	2.06402	0.391501	-2.67039	0.00757639	0.241526	-	SFHH103_01531	124.504	305.961	putative transcriptional regulator%2C AraC type
	HE616890.1575	HE616890	1649192	1650847	+	118.647	-0.611664	-1.52802	0.350486	1.74519	0.080952	0.783263	-	SFHH103_01532	147.185	90.1081	putative sulfate transporter family protein
	HE616890.1576	HE616890	1650890	1653553	-	2206.78	0.174908	1.12889	0.346878	-0.504236	0.614096	0.998118	alaS	SFHH103_01533	2051.29	2362.26	alanyl-tRNA synthetase
	HE616890.1577	HE616890	1653795	1654880	-	4831.16	0.346654	1.27161	0.470491	-0.736793	0.461248	0.998118	recA	SFHH103_01534	3972.36	5689.96	RecA protein
	HE616890.1578	HE616890	1655112	1656059	+	69.9357	-0.627232	-1.5446	0.458329	1.36852	0.171149	0.903593	-	SFHH103_01535	90.8763	48.9952	putative carbohydrate kinase protein
	HE616890.1579	HE616890	1656031	1657068	+	123.383	-0.120101	-1.08681	0.365333	0.328745	0.742349	0.998118	-	SFHH103_01536	129.195	117.571	conserved hypothetical protein
	HE616890.1580	HE616890	1657128	1659725	-	626.988	0.0960024	1.06881	0.302281	-0.317593	0.750794	0.998118	-	SFHH103_01537	603.834	650.142	putative multi-sensor hybrid histidine kinase
	HE616890.1581	HE616890	1660092	1661093	+	6189.53	-0.0486407	-1.03429	0.354666	0.137145	0.890916	0.998118	-	SFHH103_01538	6311.89	6067.18	putative CheA signal transduction histidine kinase
	HE616890.1582	HE616890	1661216	1661635	-	4923.21	0.278453	1.21289	0.359955	-0.773577	0.439181	0.998118	dksA	SFHH103_01539	4364.8	5481.62	putative DNAK SUPPRESOR protein
	HE616890.1583	HE616890	1662026	1662559	+	190.884	0.325491	1.25309	0.330305	-0.985426	0.324415	0.998118	-	SFHH103_01540	166.73	215.037	putative phosphohistidine phosphatase protein
	HE616890.1584	HE616890	1662826	1664313	+	135.012	-0.0447598	-1.03151	0.338236	0.132333	0.894721	0.998118	-	SFHH103_01541	137.637	132.386	hypothetical protein
	HE616890.1585	HE616890	1664310	1665389	+	70.1588	-0.0657566	-1.04663	0.427782	0.153715	0.877834	0.998118	-	SFHH103_01542	71.9557	68.3618	Conserved hypothetical protein
	HE616890.1586	HE616890	1665484	1666035	+	159.307	0.0986894	1.0708	0.362816	-0.27201	0.785615	0.998118	-	SFHH103_01543	152.64	165.974	conserved hypothetical protein
	HE616890.1587	HE616890	1666676	1667248	-	99.4823	0.113829	1.0821	0.357467	-0.318432	0.750157	0.998118	folK	SFHH103_01544	95.0419	103.923	2-amino-4-hydroxy-6-hydroxymethyldihydropteridine pyrophosphokinase
	HE616890.1588	HE616890	1667555	1668457	-	174.06	-0.250991	-1.19002	0.382935	0.655439	0.512185	0.998118	folP	SFHH103_01545	192.081	156.039	dihydropteroate synthase
	HE616890.1589	HE616890	1668548	1669252	+	670.392	0.238943	1.18013	0.308068	-0.775618	0.437975	0.998118	-	SFHH103_01546	608.488	732.296	conserved hypothetical protein
	HE616890.1590	HE616890	1669883	1670203	-	189.555	-0.020422	-1.01426	0.306366	0.0666588	0.946853	0.998118	-	SFHH103_01547	190.94	188.17	putative ferredoxin protein%2C 2Fe-2S
	HE616890.1591	HE616890	1670398	1670766	-	512.386	0.295316	1.22715	0.375228	-0.787031	0.431264	0.998118	-	SFHH103_01548	449.85	574.923	Conserved hypothetical protein
	HE616890.1592	HE616890	1671294	1677626	+	2892.09	0.294812	1.22673	0.374643	-0.786915	0.431332	0.998118	-	SFHH103_01549	2538.02	3246.16	putative kinesin-like protein
	HE616890.1593	HE616890	1677856	1678278	+	452.193	0.0505023	1.03563	0.307905	-0.164019	0.869716	0.998118	-	SFHH103_01550	443.174	461.211	conserved hypothetical protein
	HE616890.1594	HE616890	1678394	1679272	-	1645.51	0.429445	1.34672	0.366689	-1.17114	0.241541	0.967588	fbcC	SFHH103_01551	1356.98	1934.03	cytochrome c1
	HE616890.1595	HE616890	1679305	1680585	-	4120.22	0.0964727	1.06916	0.431518	-0.223566	0.823095	0.998118	fbcB	SFHH103_01552	3937.29	4303.15	cytochrome B subunit of cytochrome bc1
	HE616890.1596	HE616890	1680600	1681178	-	5281.43	0.146953	1.10723	0.438748	-0.334937	0.737672	0.998118	fbcF	SFHH103_01553	4918.1	5644.77	ubiquinol-cytochrome c reductase iron-sulfur subunit
	HE616890.1597	HE616890	1681488	1683353	-	1200.42	0.120581	1.08717	0.360357	-0.334615	0.737916	0.998118	-	SFHH103_01554	1141.27	1259.57	Putative ATP-binding component of ABC transporter
	HE616890.1598	HE616890	1683462	1685315	-	2336.63	-0.231561	-1.1741	0.404974	0.571792	0.567463	0.998118	-	SFHH103_01555	2571.95	2101.31	putative ATP-binding component of ABC transporter
	HE616890.1599	HE616890	1685796	1686257	+	63.4479	-0.034498	-1.0242	0.423431	0.0814725	0.935066	0.998118	spoU	SFHH103_01556	64.1558	62.7399	Putative tRNA/rRNA methyltransferase protein
	HE616890.1600	HE616890	1686272	1687507	-	108.061	-0.339377	-1.26521	0.402992	0.842144	0.399707	0.998118	-	SFHH103_01557	123.63	92.4915	Putative MFS permease
	HE616890.1601	HE616890	1687504	1688076	-	33.757	-0.247427	-1.18709	0.49612	0.498724	0.617974	0.998118	-	SFHH103_01558	38.6685	28.8456	putative NADPH-dependent FMN reductase
	HE616890.1602	HE616890	1688156	1688653	+	212.662	0.191608	1.14204	0.315453	-0.607407	0.543581	0.998118	soxR	SFHH103_01559	196.542	228.782	putative redox-sensitive transcriptional activator SoxR
	HE616890.1603	HE616890	1688749	1689009	-	195.211	0.350883	1.27534	0.336309	-1.04334	0.296792	0.989808	-	SFHH103_01560	167.761	222.661	hypothetical protein
	HE616890.1604	HE616890	1689236	1690147	+	295.918	-0.0595927	-1.04217	0.325464	0.183101	0.854719	0.998118	fbcF2	SFHH103_01561	302.74	289.095	coproporphyrinogen III oxidase
	HE616890.1605	HE616890	1690225	1690503	+	101.295	0.0752382	1.05353	0.35004	-0.214942	0.829813	0.998118	-	SFHH103_01562	98.3807	104.208	hypothetical protein
	HE616890.1606	HE616890	1690745	1691362	-	310.581	-0.313412	-1.24264	0.407096	0.769872	0.441376	0.998118	-	SFHH103_01563	353.391	267.77	putative ABC transporter protein
	HE616890.1607	HE616890	1691440	1692810	-	1357.77	0.0957602	1.06863	0.400987	-0.238811	0.811252	0.998118	-	SFHH103_01564	1301.72	1413.82	putative solute-binding component of ABC transporter
	HE616890.1608	HE616890	1692896	1693705	-	607.282	-0.0770222	-1.05484	0.389433	0.19778	0.843217	0.998118	-	SFHH103_01565	627.598	586.965	putative ATP-binding component of ABC transporter
	HE616890.1609	HE616890	1693719	1694873	-	981.045	-0.0798292	-1.05689	0.336574	0.237181	0.812516	0.998118	-	SFHH103_01566	1012.55	949.54	putative ABC transporter
	HE616890.1610	HE616890	1695071	1696054	+	118.605	-0.17305	-1.12744	0.404422	0.427895	0.668728	0.998118	-	SFHH103_01567	127.19	110.021	mandelate racemase/muconate lactonizing enzyme family protein
	HE616890.1611	HE616890	1696006	1697226	-	240.523	0.0871776	1.06229	0.306238	-0.284673	0.775895	0.998118	hcaT	SFHH103_01568	232.542	248.504	putative 3-phenylpropionic acid transporter HcaT
	HE616890.1612	HE616890	1697320	1698159	-	40.5954	-0.425054	-1.34262	0.454048	0.936142	0.3492	0.998118	-	SFHH103_01569	48.7493	32.4415	putative metallo-phosphoesterase protein
	HE616890.1613	HE616890	1698338	1700650	+	572.468	-0.115534	-1.08338	0.383631	0.30116	0.763293	0.998118	dme	SFHH103_01570	600.064	544.872	malic enzyme
	HE616890.1614	HE616890	1700824	1701558	+	476.884	-0.192931	-1.14308	0.294595	0.654902	0.512531	0.998118	sinR	SFHH103_01571	512.067	441.701	Transcriptional activator protein
	HE616890.1615	HE616890	1701712	1702356	+	71.1569	-0.371491	-1.29369	0.409444	0.907306	0.364245	0.998118	sinI	SFHH103_01572	82.4322	59.8816	putative autoinducer synthase protein
	HE616890.1616	HE616890	1702522	1703658	+	670.757	0.512442	1.42646	0.369427	-1.38713	0.165404	0.895227	-	SFHH103_01573	530.883	810.63	hypothetical protein
	HE616890.1617	HE616890	1703693	1704400	-	160.208	-0.26875	-1.20476	0.321796	0.835157	0.40363	0.998118	bluB	SFHH103_01574	176.858	143.558	nitroreductase%2C BluB-like protein
	HE616890.1618	HE616890	1704707	1705534	-	135.443	0.166752	1.12253	0.367408	-0.453862	0.649928	0.998118	tolB2	SFHH103_01575	125.874	145.013	TolB-like protein
	HE616890.1619	HE616890	1705537	1707219	-	1409.99	0.247472	1.18713	0.313143	-0.790286	0.429361	0.998118	nadE2	SFHH103_01576	1274.45	1545.53	NAD synthetase
	HE616890.1620	HE616890	1707485	1709407	+	6422.12	-0.431714	-1.34884	0.457412	0.943819	0.345262	0.998118	-	SFHH103_01577	7772.29	5071.94	cyclic beta-1%2C2-glucan modification protein
	HE616890.1621	HE616890	1709827	1710801	+	444.366	0.196707	1.14608	0.375881	-0.523324	0.600749	0.998118	-	SFHH103_01578	408.229	480.504	hypothetical protein predicted by Glimmer/Critica
	HE616890.1622	HE616890	1710813	1711208	-	255.349	0.54921	1.46328	0.311123	-1.76525	0.0775223	0.775469	-	SFHH103_01579	201.453	309.245	glutathione-dependent formaldehyde-activating protein
	HE616890.1623	HE616890	1711329	1712702	-	2869.07	0.392788	1.31293	0.408623	-0.961249	0.336427	0.998118	-	SFHH103_01580	2377.91	3360.23	2-dehydro-3-deoxyphosphoheptonate aldolase
	HE616890.1624	HE616890	1712933	1714324	-	1495.24	0.243011	1.18346	0.323043	-0.752256	0.451897	0.998118	-	SFHH103_01581	1352.81	1637.66	glutathione reductase
	HE616890.1625	HE616890	1714498	1715043	-	2085.86	0.00374496	1.0026	0.39896	-0.00938679	0.992511	0.998721	-	SFHH103_01582	2082.16	2089.57	hypothetical protein
	HE616890.1626	HE616890	1715161	1715856	-	1284.91	0.213602	1.15958	0.303473	-0.703859	0.481521	0.998118	rpiA	SFHH103_01583	1179.16	1390.65	ribose-5-phosphate isomerase A
	HE616890.1627	HE616890	1716076	1716759	+	161.227	-0.247286	-1.18697	0.330968	0.747159	0.454968	0.998118	-	SFHH103_01584	176.775	145.679	phosphoglycolate phosphatase
	HE616890.1628	HE616890	1716835	1718727	-	2948.89	-0.0744501	-1.05296	0.354456	0.21004	0.833636	0.998118	-	SFHH103_01585	3038.17	2859.62	peptidoglycan binding protein%2C putative
	HE616890.1629	HE616890	1719242	1720633	+	372.096	-0.0320191	-1.02244	0.399219	0.0802043	0.936075	0.998118	fumC	SFHH103_01586	376.941	367.252	fumarate hydratase
	HE616890.1630	HE616890	1720859	1721929	+	1043.78	0.261258	1.19852	0.393686	-0.663622	0.506932	0.998118	-	SFHH103_01587	927.459	1160.1	diguanylate cyclase
	HE616890.1631	HE616890	1721937	1722545	-	729.03	-0.131707	-1.09559	0.327092	0.402661	0.687197	0.998118	-	SFHH103_01588	766.848	691.211	pyridoxine biosynthesis protein
	HE616890.1632	HE616890	1722637	1723554	-	489.442	-0.280461	-1.21458	0.341019	0.82242	0.410838	0.998118	-	SFHH103_01589	544.525	434.359	hydrolase
	HE616890.1633	HE616890	1723572	1724087	+	407.993	0.198708	1.14767	0.327033	-0.607608	0.543447	0.998118	-	SFHH103_01590	376.359	439.627	MarR family transcriptional regulator
	HE616890.1634	HE616890	1724107	1724481	-	212.991	0.24112	1.18191	0.343719	-0.701504	0.482989	0.998118	-	SFHH103_01591	192.797	233.186	hypothetical protein
	HE616890.1635	HE616890	1724654	1725703	+	5868.33	0.0629954	1.04463	0.412091	-0.152868	0.878502	0.998118	moaA	SFHH103_01592	5705.05	6031.61	molybdenum cofactor biosynthesis protein A
	HE616890.1636	HE616890	1725776	1728328	-	331.627	0.125884	1.09118	0.33355	-0.377406	0.705872	0.998118	-	SFHH103_01593	314.708	348.547	chemoreceptor Y4FA
	HE616890.1637	HE616890	1728798	1729706	+	192.433	-0.146415	-1.10682	0.331971	0.441046	0.65918	0.998118	-	SFHH103_01594	203.458	181.408	transmembrane protein
	HE616890.1638	HE616890	1729719	1730378	+	125.408	-0.340125	-1.26587	0.339152	1.00287	0.315924	0.998118	mobA	SFHH103_01595	142.2	108.616	molybdopterin-guanine dinucleotide biosynthesis protein MobA
	HE616890.1639	HE616890	1730375	1730893	+	169.682	0.083351	1.05948	0.334612	-0.249097	0.803286	0.998118	mobB	SFHH103_01596	164.366	174.997	molybdopterin-guanine dinucleotide biosynthesis protein MobB
	HE616890.1640	HE616890	1731023	1733299	-	9703.62	-0.308643	-1.23854	0.393421	0.784512	0.43274	0.998118	-	SFHH103_01597	10980.5	8426.76	OmpA family protein
	HE616890.1641	HE616890	1733688	1734470	+	2409.78	-0.0437245	-1.03077	0.456365	0.0958104	0.923671	0.998118	-	SFHH103_01598	2461.32	2358.23	ABC transporter substrate-binding protein
	HE616890.1642	HE616890	1734740	1735543	+	107.687	-0.211158	-1.15762	0.358006	0.589816	0.555314	0.998118	-	SFHH103_01599	116.786	98.5883	amino acid ABC transporter permease
	HE616890.1643	HE616890	1735540	1736370	+	209.876	-0.0386011	-1.02712	0.373497	0.103351	0.917685	0.998118	-	SFHH103_01600	213.648	206.103	amino acid ABC transporter permease
	HE616890.1644	HE616890	1736536	1736802	+	420.046	0.198032	1.14713	0.394296	-0.502242	0.615498	0.998118	-	SFHH103_01601	384.545	455.547	hypothetical protein predicted by Glimmer/Critica
	HE616890.1645	HE616890	1736839	1737564	-	344.345	0.318922	1.2474	0.364864	-0.874085	0.382072	0.998118	-	SFHH103_01602	299.676	389.015	transmembrane protein
	HE616890.1646	HE616890	1737773	1738597	+	198.117	0.246825	1.18659	0.350965	-0.703276	0.481884	0.998118	-	SFHH103_01603	178.742	217.491	methyltransferase protein
	HE616890.1647	HE616890	1738669	1739958	+	110.936	-0.44614	-1.36239	0.363373	1.22777	0.219532	0.959563	-	SFHH103_01604	130.859	91.0122	transmembrane protein
	HE616890.1648	HE616890	1740045	1740914	+	647.583	-0.0942446	-1.06751	0.40718	0.231457	0.81696	0.998118	-	SFHH103_01605	673.954	621.213	3-hydroxyisobutyrate dehydrogenase
	HE616890.1649	HE616890	1740911	1741609	+	167.335	-0.194661	-1.14446	0.378374	0.514467	0.606925	0.998118	-	SFHH103_01606	180.584	154.087	hypothetical protein predicted by Glimmer/Critica
	HE616890.1650	HE616890	1741680	1742168	-	220.082	0.308342	1.23828	0.353489	-0.872282	0.383055	0.998118	-	SFHH103_01607	192.449	247.715	AsnC family transcriptional regulator
	HE616890.1651	HE616890	1742233	1742868	-	37.773	-1.0629	-2.08912	0.485006	2.19151	0.0284146	0.507114	-	SFHH103_01608	57.9198	17.6263	conserved hypothetical protein
	HE616890.1652	HE616890	1742861	1743577	-	112.771	-0.782928	-1.72062	0.395928	1.97745	0.0479907	0.648646	-	SFHH103_016085	149.154	76.388	conserved hypothetical protein
	HE616890.1653	HE616890	1743839	1745374	+	863.407	0.161778	1.11866	0.41002	-0.394561	0.693167	0.998118	-	SFHH103_01609	802.255	924.559	two component sensor kinase
	HE616890.1654	HE616890	1745396	1745947	-	339.06	0.246109	1.186	0.368932	-0.667086	0.504717	0.998118	dgkA	SFHH103_01610	305.02	373.1	diacylglycerol kinase
	HE616890.1655	HE616890	1745993	1747009	-	261.943	-0.0396874	-1.02789	0.423569	0.0936976	0.925349	0.998118	cobT	SFHH103_01611	266.254	257.633	nicotinate-nucleotide--dimethylbenzimidazole phosphoribosyltransferase
	HE616890.1656	HE616890	1747158	1747946	+	40.9825	-0.966206	-1.9537	0.481971	2.0047	0.0449953	0.636795	-	SFHH103_01612	60.9092	21.0558	cobalamin synthase
	HE616890.1657	HE616890	1747994	1748215	+	194.788	0.501271	1.41546	0.359371	-1.39486	0.163059	0.895227	-	SFHH103_01613	155.583	233.993	hypothetical protein predicted by Glimmer/Critica
	HE616890.1658	HE616890	1748212	1748913	+	228.422	0.499388	1.41361	0.360111	-1.38676	0.165515	0.895227	-	SFHH103_01614	182.716	274.128	hypothetical protein predicted by Glimmer/Critica
	HE616890.1659	HE616890	1749265	1750272	-	50.82	-0.432234	-1.34932	0.399835	1.08103	0.279684	0.98071	-	SFHH103_01615	60.2188	41.4211	ribose ABC transporter permease
	HE616890.1660	HE616890	1750274	1751824	-	174.646	-0.106158	-1.07636	0.362944	0.292491	0.769911	0.998118	-	SFHH103_01616	181.89	167.402	ribose transport system%2C substrate-binding protein
	HE616890.1661	HE616890	1751888	1752820	-	494.522	0.171221	1.12601	0.384676	-0.445103	0.656245	0.998118	rbsB	SFHH103_01617	458.462	530.581	RbsB
	HE616890.1662	HE616890	1752993	1753982	+	97.3578	-0.0725141	-1.05155	0.403044	0.179916	0.857218	0.998118	-	SFHH103_01618	100.726	93.9897	LacI family transcriptional regulator
	HE616890.1663	HE616890	1754017	1754778	-	195.914	0.0973509	1.06981	0.367724	-0.264739	0.79121	0.998118	-	SFHH103_01619	188.391	203.438	ABC transporter permease
	HE616890.1664	HE616890	1754775	1755701	-	378.881	0.359336	1.28284	0.321136	-1.11895	0.26316	0.975214	-	SFHH103_01620	326.048	431.715	ABC transporter ATP-binding protein
	HE616890.1665	HE616890	1755835	1756284	-	60.3768	-0.345714	-1.27078	0.403409	0.856982	0.391455	0.998118	-	SFHH103_01621	69.233	51.5206	hypothetical protein predicted by Glimmer/Critica
	HE616890.1666	HE616890	1756281	1756688	-	80.7164	0.103542	1.07441	0.397639	-0.260391	0.794562	0.998118	-	SFHH103_01622	76.803	84.6299	hypothetical protein predicted by Glimmer/Critica
	HE616890.1667	HE616890	1756693	1757016	-	169.709	0.658941	1.57892	0.35964	-1.83223	0.0669176	0.736955	-	SFHH103_01623	125.404	214.014	ArsR family transcriptional regulator
	HE616890.1668	HE616890	1757029	1757919	-	751.245	0.49549	1.4098	0.339067	-1.46133	0.143924	0.880957	-	SFHH103_01624	604.752	897.738	metallo-beta-lactamase family protein
	HE616890.1669	HE616890	1758111	1758932	-	124.059	-0.0728331	-1.05178	0.332512	0.219039	0.826619	0.998118	-	SFHH103_01625	127.833	120.285	hypothetical protein predicted by Glimmer/Critica
	HE616890.1670	HE616890	1759241	1760467	-	2803.38	0.0846544	1.06043	0.348645	-0.24281	0.808153	0.998118	-	SFHH103_01626	2707.82	2898.94	extensin-like protein
	HE616890.1671	HE616890	1760666	1761220	-	33.3588	-0.988942	-1.98473	0.477547	2.07088	0.0383701	0.601183	-	SFHH103_01627	49.568	17.1496	putative serine protease inhibitor
	HE616890.1672	HE616890	1761424	1763232	-	398.838	-0.256187	-1.19432	0.306676	0.835366	0.403512	0.998118	-	SFHH103_01628	438.51	359.165	methyl-accepting chemotaxis protein
	HE616890.1673	HE616890	1763435	1763821	+	187.243	0.100646	1.07225	0.34037	-0.295696	0.767463	0.998118	-	SFHH103_01629	179.525	194.961	acyl-CoA hydrolase protein
	HE616890.1674	HE616890	1763831	1764421	+	231.211	-0.382288	-1.30341	0.338057	1.13084	0.258122	0.97311	-	SFHH103_01630	266.537	195.886	hypothetical protein predicted by Glimmer/Critica
	HE616890.1675	HE616890	1764504	1764929	-	82.6562	-1.11644	-2.16812	0.361471	3.08861	0.00201095	0.0840604	-	SFHH103_01631	118.175	47.1377	hypothetical protein predicted by Glimmer/Critica
	HE616890.1676	HE616890	1765113	1768079	+	658.518	-0.138566	-1.10081	0.31146	0.444891	0.656398	0.998118	uvrB	SFHH103_01632	694.193	622.842	excinuclease ABC subunit B
	HE616890.1677	HE616890	1768365	1769036	+	81.2125	-0.220501	-1.16514	0.39606	0.556737	0.577707	0.998118	-	SFHH103_01633	89.1828	73.2422	hypothetical protein predicted by Glimmer/Critica
	HE616890.1678	HE616890	1769465	1770064	-	210.61	0.118433	1.08556	0.303396	-0.390358	0.696272	0.998118	dnaJ2	SFHH103_01634	201.085	220.135	0
	HE616890.1679	HE616890	1770588	1770800	+	5445.67	0.0925947	1.06629	0.348388	-0.26578	0.790409	0.998118	cspA3	SFHH103_01635	5242.43	5648.91	putative cold shock protein CspA
	HE616890.1680	HE616890	1770970	1772127	-	574.5	0.0107773	1.0075	0.356265	-0.0302509	0.975867	0.998118	-	SFHH103_01636	571.598	577.403	tRNA-dihydrouridine synthase A
	HE616890.1681	HE616890	1772220	1773305	+	325.407	-0.257623	-1.19551	0.309708	0.831825	0.405508	0.998118	-	SFHH103_01637	357.79	293.024	integrase family protein
	HE616890.1682	HE616890	1773375	1774409	+	364.353	-0.363888	-1.28689	0.341177	1.06657	0.286167	0.984889	-	SFHH103_01638	417.271	311.435	hypothetical protein predicted by Glimmer/Critica
	HE616890.1683	HE616890	1774797	1775342	+	138.984	-0.287451	-1.22048	0.321352	0.894505	0.371052	0.998118	-	SFHH103_01639	154.681	123.287	hypothetical protein predicted by Glimmer/Critica
	HE616890.1684	HE616890	1775620	1775970	+	12863.2	0.162459	1.11919	0.473793	-0.342891	0.731681	0.998118	-	SFHH103_01640	11767.4	13959.1	hypothetical protein predicted by Glimmer/Critica
	HE616890.1685	HE616890	1776016	1777038	-	717.452	0.331831	1.25861	0.46153	-0.71898	0.472153	0.998118	-	SFHH103_01641	599.581	835.323	DNA polymerase LigD%2C ligase domain protein
	HE616890.1686	HE616890	1777133	1777435	+	35.3852	-0.143512	-1.10459	0.444388	0.322944	0.746738	0.998118	-	SFHH103_01642	37.7576	33.0128	hypothetical protein predicted by Glimmer/Critica
	HE616890.1687	HE616890	1777490	1777828	-	34.3403	-0.130987	-1.09504	0.46248	0.283228	0.777002	0.998118	-	SFHH103_01643	36.4056	32.2751	hypothetical protein
Possible_Low_Expression	HE616890.1688	HE616890	1777825	1778115	-	18.6118	-0.439756	-1.35637	0.487296	0.90244	0.366823	NA	-	SFHH103_01644	25.5522	11.6714	hypothetical protein predicted by Glimmer/Critica
Possible_Low_Expression	HE616890.1689	HE616890	1778194	1778493	-	9.74603	-0.0974171	-1.06986	0.466525	0.208814	0.834593	NA	-	SFHH103_01645	10.6789	8.81313	hypothetical protein predicted by Glimmer/Critica
	HE616890.1690	HE616890	1778490	1779305	-	33.3496	-0.363934	-1.28693	0.492608	0.73879	0.460034	0.998118	-	SFHH103_01646	40.2597	26.4394	putative transmembrane protein
	HE616890.1691	HE616890	1779398	1782250	-	749.11	-0.0830338	-1.05924	0.348855	0.238018	0.811867	0.998118	-	SFHH103_01647	774.014	724.205	hypothetical protein predicted by Glimmer/Critica
	HE616890.1692	HE616890	1782369	1782548	+	467.78	-0.0539893	-1.03813	0.373794	0.144436	0.885156	0.998118	-	SFHH103_01648	478.667	456.894	hypothetical protein predicted by Glimmer/Critica
	HE616890.1693	HE616890	1782545	1785448	-	548.859	-0.0068221	-1.00474	0.350633	0.0194566	0.984477	0.998263	-	SFHH103_01649	550.742	546.976	hypothetical protein predicted by Glimmer/Critica
	HE616890.1694	HE616890	1785483	1787738	-	103.152	-0.610904	-1.52722	0.437474	1.39644	0.162583	0.895227	-	SFHH103_01650	131.633	74.6723	hypothetical protein
Possible_Low_Expression	HE616890.1695	HE616890	1787669	1788070	-	14.6262	-0.698943	-1.62332	0.495316	1.41111	0.158213	NA	-	SFHH103_016505	22.1304	7.12201	hypothetical protein predicted by Glimmer/Critica
	HE616890.1696	HE616890	1788060	1788644	-	32.3881	-0.596257	-1.51179	0.498342	1.19648	0.231508	0.966242	-	SFHH103_01651	46.0546	18.7215	hypothetical protein predicted by Glimmer/Critica
	HE616890.1697	HE616890	1788647	1789351	-	27.432	-0.911256	-1.88068	0.496128	1.83674	0.0662489	NA	-	SFHH103_01652	41.5014	13.3625	hypothetical protein predicted by Glimmer/Critica
	HE616890.1698	HE616890	1789369	1791303	-	73.2273	-0.776678	-1.71318	0.496529	1.56422	0.117767	0.849425	-	SFHH103_01653	106.201	40.254	hypothetical protein predicted by Glimmer/Critica
Possible_Low_Expression	HE616890.1699	HE616890	1791273	1791431	-	4.89983	0.116707	1.08426	0.397626	-0.293511	0.769132	NA	-	SFHH103_01654	3.84479	5.95487	hypothetical protein predicted by Glimmer/Critica
	HE616890.1700	HE616890	1791584	1791952	-	62.258	0.407799	1.32666	0.44216	-0.922288	0.356378	0.998118	-	SFHH103_01655	50.1748	74.3413	hypothetical protein predicted by Glimmer/Critica
	HE616890.1701	HE616890	1791962	1792651	-	77.0772	0.484295	1.3989	0.36602	-1.32314	0.18579	0.929231	-	SFHH103_01656	61.7366	92.4177	Major phage tail protein V
	HE616890.1702	HE616890	1792665	1793060	-	21.919	-0.0722557	-1.05136	0.499646	0.144614	0.885016	NA	-	SFHH103_01657	22.8295	21.0085	hypothetical protein
	HE616890.1703	HE616890	1793064	1793516	-	38.4108	-0.266004	-1.20247	0.493036	0.539523	0.589526	0.998118	-	SFHH103_01658	44.2609	32.5607	putative hypothetical protein
	HE616890.1704	HE616890	1793516	1793854	-	46.2065	-0.174953	-1.12893	0.409605	0.427127	0.669287	0.998118	-	SFHH103_01659	49.7056	42.7075	conserved hypothetical protein
	HE616890.1705	HE616890	1793854	1794423	-	88.8792	0.0804401	1.05734	0.349219	-0.230342	0.817826	0.998118	-	SFHH103_01660	86.0557	91.7027	conserved hypothetical protein
	HE616890.1706	HE616890	1794683	1796062	-	158.489	1.09943	2.1427	0.332304	-3.3085	0.000937978	0.0445151	-	SFHH103_01661	93.3864	223.591	Putative phage major capsid protein%2C HK97
	HE616890.1707	HE616890	1796019	1796687	-	85.3696	0.426744	1.3442	0.359991	-1.18543	0.235848	0.967588	-	SFHH103_01662	70.7227	100.016	putative phage prohead protease%2C HK97 family
	HE616890.1708	HE616890	1796693	1797913	-	45.3867	-0.361697	-1.28494	0.46287	0.781423	0.434554	0.998118	-	SFHH103_01663	53.4495	37.3239	putative phage portal protein HK97 family
	HE616890.1709	HE616890	1797910	1799655	-	65.2259	0.218357	1.16341	0.499206	-0.437409	0.661815	0.998118	-	SFHH103_01664	55.685	74.7669	Putative phage terminase large subunit
	HE616890.1710	HE616890	1799665	1800294	-	48.5511	-0.235454	-1.17728	0.499792	0.471104	0.637567	0.998118	-	SFHH103_01665	56.2277	40.8745	putative phage terminase small subunit P27 family
	HE616890.1711	HE616890	1800442	1800852	-	39.9024	0.599012	1.51468	0.422854	-1.41659	0.156602	0.895227	-	SFHH103_01666	29.3322	50.4726	conserved hypothetical protein
	HE616890.1712	HE616890	1801056	1801703	-	29.0185	-1.11291	-2.16282	0.479229	2.32229	0.0202171	NA	nusG	SFHH103_01667	44.6746	13.3625	putative NusG antitermination factor
	HE616890.1713	HE616890	1801687	1803045	-	54.0547	-0.626395	-1.5437	0.486223	1.28829	0.197646	0.933663	-	SFHH103_01668	72.2137	35.8957	conserved hypothetical protein
Possible_Low_Expression	HE616890.1714	HE616890	1803042	1803347	-	13.4087	-0.526288	-1.44022	0.46115	1.14125	0.253766	NA	-	SFHH103_01669	20.8152	6.00216	conserved hypothetical protein
	HE616890.1715	HE616890	1803344	1804471	-	38.2511	-0.440221	-1.35681	0.485477	0.906781	0.364523	0.998118	-	SFHH103_01670	47.3238	29.1785	DNA polymerase III subunit beta
	HE616890.1716	HE616890	1804461	1806593	-	76.3959	-0.7977	-1.73833	0.411751	1.93733	0.0527046	0.678621	-	SFHH103_01671	102.153	50.6391	putative MT-A70 family protein
Possible_Low_Expression	HE616890.1717	HE616890	1806586	1807017	-	16.7367	-0.7659	-1.70043	0.497892	1.53828	0.123979	NA	-	SFHH103_01672	24.3746	9.09877	hypothetical protein
	HE616890.1718	HE616890	1807014	1807886	-	44.0234	-0.826979	-1.77397	0.438149	1.88744	0.0591017	0.697162	-	SFHH103_01673	60.1547	27.8922	hypothetical protein
Possible_Low_Expression	HE616890.1719	HE616890	1807883	1808038	-	7.68248	-0.181718	-1.13423	0.466628	0.389427	0.69696	NA	-	SFHH103_01674	9.12445	6.2405	hypothetical protein
Possible_Low_Expression	HE616890.1720	HE616890	1808038	1808259	-	10.6129	-0.733141	-1.66225	0.482184	1.52046	0.128395	NA	-	SFHH103_01675	17.2003	4.0254	hypothetical protein
Possible_Low_Expression	HE616890.1721	HE616890	1808259	1808507	-	15.0346	-0.384786	-1.30567	0.490301	0.784797	0.432573	NA	-	SFHH103_01676	19.8034	10.2659	hypothetical protein
Possible_Low_Expression	HE616890.1722	HE616890	1808507	1808959	-	19.9513	-0.861195	-1.81654	0.499024	1.72576	0.0843912	NA	-	SFHH103_01677	30.2798	9.62275	conserved hypothetical protein
	HE616890.1723	HE616890	1809196	1809471	+	124.531	-0.0163993	-1.01143	0.361898	0.0453148	0.963856	0.998118	-	SFHH103_01678	125.68	123.382	hypothetical protein
	HE616890.1724	HE616890	1810075	1810701	+	458.044	-0.029356	-1.02056	0.292865	0.100237	0.920156	0.998118	-	SFHH103_01679	463.216	452.871	hypothetical protein
	HE616890.1725	HE616890	1810698	1811042	-	186.989	-0.0285506	-1.01999	0.322362	0.0885668	0.929426	0.998118	-	SFHH103_01680	189.238	184.741	hypothetical protein
Possible_Low_Expression	HE616890.1726	HE616890	1811193	1811378	+	15.5242	-1.09701	-2.1391	0.499477	2.19631	0.0280696	NA	-	SFHH103_01681	25.5702	5.47817	conserved hypothetical protein
Possible_Low_Expression	HE616890.1727	HE616890	1811384	1811503	+	10.048	-1.03705	-2.05202	0.480055	2.16027	0.0307521	NA	-	SFHH103_01682	18.2857	1.8103	hypothetical protein predicted by Glimmer/Critica
Possible_Low_Expression	HE616890.1728	HE616890	1811500	1811685	+	11.574	-0.914153	-1.88446	0.489718	1.86669	0.0619444	NA	-	SFHH103_01683	19.5274	3.62059	conserved hypothetical protein
	HE616890.1729	HE616890	1811685	1811930	+	23.397	-1.41714	-2.67055	0.498656	2.84191	0.0044844	NA	-	SFHH103_01684	40.8391	5.95487	conserved hypothetical protein
	HE616890.1730	HE616890	1811931	1812236	+	38.8791	-0.284849	-1.21828	0.432643	0.658392	0.510286	0.998118	-	SFHH103_01685	44.0303	33.7279	hypothetical protein
	HE616890.1731	HE616890	1812233	1812751	+	50.1314	0.0822968	1.0587	0.431201	-0.190855	0.848639	0.998118	-	SFHH103_01686	48.1237	52.1391	hypothetical protein
	HE616890.1732	HE616890	1812907	1813164	+	24.5008	-0.494407	-1.40874	0.489308	1.01042	0.312294	NA	-	SFHH103_01687	31.2088	17.7927	hypothetical protein
	HE616890.1733	HE616890	1813157	1813714	+	42.1198	-0.0899928	-1.06436	0.450487	0.199768	0.841662	0.998118	-	SFHH103_01688	43.8191	40.4205	conserved hypothetical protein
	HE616890.1734	HE616890	1813717	1814010	+	60.0229	0.179316	1.13235	0.394033	-0.455079	0.649053	0.998118	-	SFHH103_01689	55.5921	64.4537	conserved hypothetical protein
	HE616890.1735	HE616890	1814547	1814795	-	42.5813	0.550271	1.46436	0.429633	-1.28079	0.200267	0.93542	-	SFHH103_01690	32.0455	53.1171	conserved hypothetical protein
Possible_Low_Expression	HE616890.1736	HE616890	1814866	1814976	-	4.00906	-0.0355193	-1.02493	0.412484	0.0861107	0.931378	NA	-	SFHH103_01691	4.23108	3.78705	hypothetical protein
	HE616890.1737	HE616890	1815216	1815455	+	420.439	0.177417	1.13086	0.361493	-0.490791	0.623575	0.998118	-	SFHH103_01692	389.762	451.117	conserved hypothetical protein
	HE616890.1738	HE616890	1815867	1816076	+	7133.9	-0.0369125	-1.02592	0.42187	0.0874972	0.930276	0.998118	-	SFHH103_01693	7253.05	7014.74	conserved hypothetical protein
	HE616890.1739	HE616890	1816261	1816947	+	765.387	0.484082	1.3987	0.333434	-1.45181	0.146556	0.881754	-	SFHH103_01694	620.042	910.732	putative fumarylpyruvate hydrolase protein
	HE616890.1740	HE616890	1817006	1817536	+	337.871	0.415016	1.33331	0.390781	-1.06202	0.288228	0.987041	-	SFHH103_01695	278.174	397.567	putative ferripyochelin binding protein-like protein
	HE616890.1741	HE616890	1817610	1818269	+	319.722	0.879661	1.83994	0.309618	-2.84112	0.00449551	0.157643	-	SFHH103_01696	214.275	425.17	conserved hypothetical protein
	HE616890.1742	HE616890	1818282	1818677	-	189.044	1.27324	2.41703	0.308181	-4.13146	3.6047e-05	0.00223068	-	SFHH103_01697	102.621	275.468	putative zinc uptake transcriptional regulator protein
	HE616890.1743	HE616890	1818677	1819498	-	317.05	0.28981	1.22248	0.328677	-0.881746	0.377914	0.998118	-	SFHH103_01698	280.528	353.571	putative zinc ABC transporter permease
	HE616890.1744	HE616890	1819491	1820474	-	888.783	0.549017	1.46309	0.306514	-1.79116	0.0732672	0.758887	-	SFHH103_01699	702.474	1075.09	zinc containing nucleotide binding/ATPase protein
	HE616890.1745	HE616890	1820549	1821571	+	601.63	0.356917	1.28069	0.309105	-1.15468	0.248222	0.96885	znuA	SFHH103_01700	518.607	684.653	high-affinity zinc uptake system protein ZnuA precursor
	HE616890.1746	HE616890	1821669	1822028	-	82.2246	0.620577	1.53749	0.366212	-1.69458	0.0901543	0.804704	-	SFHH103_01701	61.8375	102.612	conserved hypothetical protein
	HE616890.1747	HE616890	1822157	1823782	-	995.556	0.100208	1.07193	0.303464	-0.330212	0.74124	0.998118	xynA	SFHH103_01702	957.007	1034.11	beta-xylosidase
	HE616890.1748	HE616890	1823886	1825334	-	362.828	-0.00546434	-1.00379	0.328712	0.0166235	0.986737	0.998512	-	SFHH103_01703	363.795	361.86	putative TRAP transporter%2C DctM subunit
	HE616890.1749	HE616890	1825331	1825939	-	26.0771	-0.190438	-1.14111	0.49157	0.387408	0.698454	NA	-	SFHH103_01704	28.9552	23.199	putative RAP-type mannitol/chloroaromatic compound transport system%2C small permease component
	HE616890.1750	HE616890	1826137	1827246	-	205.901	-0.402186	-1.32151	0.396438	1.0145	0.310344	0.99751	-	SFHH103_01705	240.849	170.953	putative mannitol-binding periplasmic signal peptide protein
	HE616890.1751	HE616890	1827544	1828572	-	442.631	-0.0749257	-1.05331	0.3361	0.222927	0.823592	0.998118	-	SFHH103_01706	455.775	429.486	putative oxidoreductase protein
	HE616890.1752	HE616890	1828814	1829947	-	74.7271	-0.492228	-1.40662	0.433472	1.13555	0.256145	0.97071	-	SFHH103_01707	91.2164	58.2378	putative oxidoreductase protein
	HE616890.1753	HE616890	1830065	1830826	-	43.6906	-1.21926	-2.32827	0.459006	2.6563	0.00790041	0.245494	-	SFHH103_01708	67.3016	20.0797	conserved hypothetical protein
	HE616890.1754	HE616890	1830971	1833445	-	92.6835	-0.488121	-1.40262	0.465056	1.0496	0.293904	0.988335	-	SFHH103_01709	115.03	70.3367	putative beta-mannosidase
	HE616890.1755	HE616890	1833525	1834610	-	42.8906	-0.575888	-1.49059	0.435068	1.32367	0.185611	0.929231	ugpC6	SFHH103_01710	53.9828	31.7984	sn-glycerol-3-phosphate import ATP-binding protein UgpC
	HE616890.1756	HE616890	1834617	1835561	-	65.1178	-0.265872	-1.20236	0.404104	0.657931	0.510583	0.998118	-	SFHH103_01711	72.8566	57.379	putative ABC transporter permease
	HE616890.1757	HE616890	1835554	1836462	-	48.0748	-0.2947	-1.22663	0.457329	0.644395	0.519319	0.998118	-	SFHH103_01712	54.8476	41.302	putative ABC transporter permease protein
	HE616890.1758	HE616890	1836667	1837902	-	50.4308	-0.290582	-1.22313	0.498893	0.582453	0.560261	0.998118	-	SFHH103_01713	59.6768	41.1847	putative sugar ABC transporter substrate-binding protein
	HE616890.1759	HE616890	1838420	1839469	+	101.703	-0.291495	-1.22391	0.36267	0.803748	0.421543	0.998118	-	SFHH103_01714	113.751	89.656	putative LacI family transcriptional regulator
	HE616890.1760	HE616890	1839504	1841282	-	205.383	-0.0238312	-1.01666	0.326604	0.0729666	0.941833	0.998118	-	SFHH103_01715	207.541	203.224	putative adenylate cyclase protein
	HE616890.1761	HE616890	1841410	1842084	-	52.3245	-0.416364	-1.33456	0.434955	0.95726	0.338436	0.998118	-	SFHH103_01716	62.2518	42.3972	conserved hypothetical protein
	HE616890.1762	HE616890	1842312	1842911	+	162.114	-0.133537	-1.09698	0.325629	0.410089	0.681741	0.998118	-	SFHH103_01717	170.429	153.799	conserved hypothetical protein
	HE616890.1763	HE616890	1843154	1843888	+	46.5567	0.0116194	1.00809	0.446087	-0.0260474	0.97922	0.998118	-	SFHH103_01718	46.477	46.6364	conserved hypothetical protein
	HE616890.1764	HE616890	1844019	1845449	-	717.155	-0.0854453	-1.06102	0.384828	0.222035	0.824286	0.998118	yqjI	SFHH103_01719	742.734	691.576	6-phosphogluconate dehydrogenase
	HE616890.1765	HE616890	1845627	1845785	-	37.0659	-0.638156	-1.55634	0.485309	1.31495	0.188528	0.933355	-	SFHH103_01720	49.9075	24.2243	conserved hypothetical protein
	HE616890.1766	HE616890	1845782	1848052	-	733.826	-0.218948	-1.16388	0.440858	0.496641	0.619442	0.998118	fixI1	SFHH103_01721	809.502	658.149	nitrogen fixation protein fixI
	HE616890.1767	HE616890	1848049	1848543	-	466.589	-0.20843	-1.15543	0.469194	0.44423	0.656876	0.998118	fixH	SFHH103_01722	516.77	416.408	nitrogen fixation protein FixH
	HE616890.1768	HE616890	1848551	1850125	-	943.534	-0.370501	-1.2928	0.467083	0.793222	0.427648	0.998118	fixG	SFHH103_01723	1120.45	766.617	nitrogen fixation protein FixG
	HE616890.1769	HE616890	1850402	1850836	+	4572.34	0.0232222	1.01623	0.35922	-0.0646462	0.948456	0.998118	-	SFHH103_01724	4529.22	4615.47	conserved hypothetical protein
	HE616890.1770	HE616890	1850833	1851180	+	2633.57	-0.0364956	-1.02562	0.368899	0.0989313	0.921193	0.998118	-	SFHH103_01725	2673.67	2593.47	putative bleomycin resistance protein
	HE616890.1771	HE616890	1851224	1851343	-	1545.64	-0.0610507	-1.04323	0.399429	0.152845	0.87852	0.998118	-	SFHH103_01726	1586.85	1504.43	conserved hypothetical protein
	HE616890.1772	HE616890	1851441	1852304	-	637.111	-0.331707	-1.2585	0.455219	0.728677	0.466199	0.998118	FixP2	SFHH103_01727	740.122	534.099	cytochrome-c oxidase FixP2
	HE616890.1773	HE616890	1852307	1852537	-	265.266	-0.477032	-1.39188	0.460128	1.03674	0.299858	0.991465	-	SFHH103_01728	327.351	203.181	conserved hypothetical protein
	HE616890.1774	HE616890	1852553	1853284	-	401.88	-0.401698	-1.32106	0.443771	0.905193	0.365363	0.998118	fixO2	SFHH103_01729	477.791	325.969	cbb3-type cytochrome c oxidase subunit II
	HE616890.1775	HE616890	1853297	1854913	-	1406.67	-0.663482	-1.5839	0.459641	1.44348	0.148886	0.888249	fixN2	SFHH103_01730	1855.55	957.779	cbb3-type cytochrome c oxidase subunit I
	HE616890.1776	HE616890	1855106	1855630	+	591.463	0.0566086	1.04002	0.352221	-0.160719	0.872315	0.998118	-	SFHH103_01731	578.06	604.866	conserved hypothetical protein
	HE616890.1777	HE616890	1855638	1856348	-	309.114	0.509116	1.42318	0.391367	-1.30087	0.193304	0.933355	-	SFHH103_01732	243.293	374.935	conserved hypothetical protein
	HE616890.1778	HE616890	1856676	1857599	-	129.886	-0.0478356	-1.03371	0.419414	0.114053	0.909196	0.998118	msbB	SFHH103_01733	132.983	126.789	lipid A biosynthesis lauroyl acyltransferase
	HE616890.1779	HE616890	1857611	1858639	-	346.819	-0.204211	-1.15206	0.364256	0.560625	0.575053	0.998118	-	SFHH103_01734	375.744	317.895	putative alcohol dehydrogenase protein
	HE616890.1780	HE616890	1858949	1860232	-	620.194	-0.00401935	-1.00279	0.38466	0.0104491	0.991663	0.998649	fabF2	SFHH103_01735	621.199	619.189	3-oxoacyl-ACP synthase
	HE616890.1781	HE616890	1860244	1861443	-	1600.88	0.192478	1.14273	0.442679	-0.434803	0.663705	0.998118	-	SFHH103_01736	1455.12	1746.64	putative 3-oxoacyl-ACP synthase
	HE616890.1782	HE616890	1861445	1861921	-	673.07	0.180793	1.13351	0.367713	-0.491669	0.622953	0.998118	-	SFHH103_01737	622.79	723.35	putative (3R)-hydroxymyristoyl-ACP dehydratase
	HE616890.1783	HE616890	1862039	1862317	-	1743.78	-0.1597	-1.11705	0.359636	0.444061	0.656999	0.998118	-	SFHH103_01738	1857.59	1629.98	putative acyl carrier protein
	HE616890.1784	HE616890	1862660	1863400	+	3666.5	0.0239063	1.01671	0.387525	-0.0616898	0.95081	0.998118	-	SFHH103_01739	3629.26	3703.73	putative transcriptional regulator protein%2C Fnr/CRP family
	HE616890.1785	HE616890	1863431	1864411	-	732.761	0.0725279	1.05156	0.34424	-0.21069	0.833129	0.998118	cobD	SFHH103_01740	711.622	753.9	cobalamin biosynthesis protein
	HE616890.1786	HE616890	1864412	1865413	-	115.932	-0.175678	-1.1295	0.355977	0.49351	0.621653	0.998118	cobC	SFHH103_01741	123.988	107.876	protein CobC
	HE616890.1787	HE616890	1865416	1866711	-	99.6899	-0.476705	-1.39156	0.432724	1.10164	0.270619	0.980259	cobB	SFHH103_01742	120.99	78.3894	cobyrinic acid a%2Cc-diamide synthase
	HE616890.1788	HE616890	1866708	1867550	-	135.966	0.0505551	1.03566	0.364309	-0.13877	0.889632	0.998118	cobA	SFHH103_01743	132.827	139.105	porphyrin biosynthesis protein cobA
	HE616890.1789	HE616890	1867666	1868124	-	164.78	0.650832	1.57007	0.384421	-1.69302	0.0904518	0.805264	cobE	SFHH103_01744	120.116	209.444	CobE protein
	HE616890.1790	HE616890	1868485	1869333	+	164.256	-0.307839	-1.23785	0.3907	0.787915	0.430746	0.998118	-	SFHH103_01745	186.101	142.412	conserved hypothetical protein
	HE616890.1791	HE616890	1869587	1870180	+	50.2729	0.0169316	1.01181	0.434254	-0.0389902	0.968898	0.998118	-	SFHH103_01746	50.0732	50.4726	conserved hypothetical protein
	HE616890.1792	HE616890	1870252	1870896	-	107.651	0.272142	1.2076	0.389838	-0.69809	0.485121	0.998118	cobO	SFHH103_01747	95.4188	119.882	cob(I)yrinic acid a%2Cc-diamide adenosyltransferase
	HE616890.1793	HE616890	1870907	1875133	-	403.331	-0.395209	-1.31513	0.366035	1.0797	0.280274	0.981192	cobN	SFHH103_01748	468.211	338.451	cobaltochelatase subunit CobN
	HE616890.1794	HE616890	1875350	1876414	-	352.989	-0.0778695	-1.05546	0.399282	0.195024	0.845374	0.998118	cobW	SFHH103_01749	364.643	341.336	cobalamin biosynthesis protein CobW
	HE616890.1795	HE616890	1876418	1876945	-	117.451	0.255238	1.19353	0.36691	-0.695642	0.486653	0.998118	cobU	SFHH103_01750	105.206	129.696	adenosylcobinamide kinase/adenosylcobinamide-phosphate guanylyltransferase
	HE616890.1796	HE616890	1877674	1878666	+	55.7874	-0.205962	-1.15346	0.414376	0.497041	0.61916	0.998118	-	SFHH103_01751	60.6973	50.8774	conserved hypothetical protein
	HE616890.1797	HE616890	1878721	1880889	-	143.492	-0.140693	-1.10243	0.369293	0.380979	0.703218	0.998118	cyaD2	SFHH103_01752	151.499	135.485	adenylate cyclase
	HE616890.1798	HE616890	1881036	1882490	-	165.619	-0.415451	-1.33372	0.391563	1.06101	0.288686	0.987041	-	SFHH103_01753	194.372	136.866	putative cobyric acid synthase
Possible_Low_Expression	HE616890.1799	HE616890	1882487	1882675	-	10.018	-0.272496	-1.2079	0.49787	0.547324	0.584156	NA	-	SFHH103_01754	12.1045	7.93163	hypothetical protein
Possible_Low_Expression	HE616890.1800	HE616890	1882738	1882881	+	9.8741	-0.128534	-1.09318	0.482383	0.266457	0.789888	NA	-	SFHH103_01755	10.9824	8.76584	conserved hypothetical protein
Possible_Low_Expression	HE616890.1801	HE616890	1882903	1883013	+	7.68745	-0.449561	-1.36562	0.486553	0.923971	0.355501	NA	-	SFHH103_01756	10.7063	4.66856	hypothetical protein predicted by Glimmer/Critica
	HE616890.1802	HE616890	1883288	1884286	+	749.008	-0.0392675	-1.02759	0.33142	0.118483	0.905685	0.998118	-	SFHH103_01757	760.475	737.541	putative ABC transporter substrate-binding protein
	HE616890.1803	HE616890	1884583	1885629	+	371.186	0.108497	1.0781	0.29709	-0.365198	0.714964	0.998118	-	SFHH103_01758	355.574	386.798	putative ABC transporter ATP-binding protein
	HE616890.1804	HE616890	1885685	1886095	-	209.574	0.240526	1.18142	0.309954	-0.776004	0.437747	0.998118	-	SFHH103_01759	190.011	229.138	conserved hypothetical protein
	HE616890.1805	HE616890	1886210	1887064	+	355.807	0.225481	1.16917	0.330797	-0.681629	0.495473	0.998118	-	SFHH103_01760	323.841	387.772	putatitve LysR family transcriptional regulator
	HE616890.1806	HE616890	1887179	1888195	+	8373.11	0.979776	1.97216	0.382998	-2.55818	0.0105223	0.288767	-	SFHH103_01761	5094.84	11651.4	putative methionine synthase I
	HE616890.1807	HE616890	1888408	1888752	+	65.5172	0.519528	1.43349	0.477854	-1.08721	0.276943	0.980319	-	SFHH103_01762	47.8384	83.196	conserved hypothetical protein
	HE616890.1808	HE616890	1888814	1890604	-	190.551	-0.144504	-1.10535	0.342096	0.422407	0.672728	0.998118	-	SFHH103_01763	201.912	179.189	conserved hypothetical protein
	HE616890.1809	HE616890	1890790	1891317	-	149.661	-0.238408	-1.17969	0.413753	0.576209	0.564474	0.998118	-	SFHH103_01764	165.819	133.502	putative RNA polymerase sigma factor
	HE616890.1810	HE616890	1891404	1891946	-	118.297	0.0995005	1.0714	0.456681	-0.217877	0.827525	0.998118	-	SFHH103_01765	112.858	123.736	conserved hypothetical protein
	HE616890.1811	HE616890	1892326	1893030	-	36.2797	-0.629726	-1.54727	0.433539	1.45252	0.146356	0.881754	-	SFHH103_01766	46.5967	25.9627	conserved hypothetical protein
	HE616890.1812	HE616890	1893138	1894712	-	395.104	0.283518	1.21716	0.342821	-0.827014	0.408229	0.998118	-	SFHH103_01767	350.073	440.134	putative trimethylamine methyltransferase protein
	HE616890.1813	HE616890	1895231	1895929	+	1919.86	-0.373264	-1.29528	0.361638	1.03215	0.302003	0.994253	-	SFHH103_01768	2211.7	1628.01	putative corrinoid methyltransferase protein
	HE616890.1814	HE616890	1896240	1896860	+	154.285	0.0537287	1.03794	0.321966	-0.166877	0.867467	0.998118	-	SFHH103_01769	151.223	157.348	conserved hypothetical protein
	HE616890.1815	HE616890	1897022	1897840	+	170.604	-0.335773	-1.26205	0.318941	1.05277	0.292445	0.987649	-	SFHH103_01770	192.862	148.346	putative formyl transferase domain-containing protein
	HE616890.1816	HE616890	1898604	1899071	-	1665.32	-0.890715	-1.8541	0.39237	2.27009	0.023202	0.461991	-	SFHH103_01771	2271.61	1059.04	conserved hypothetical protein
	HE616890.1817	HE616890	1899398	1899700	+	28.932	0.028598	1.02002	0.487473	-0.0586658	0.953218	NA	-	SFHH103_01772	28.2562	29.6079	conserved hypothetical protein
	HE616890.1818	HE616890	1899693	1900274	+	59.3109	-0.187029	-1.13842	0.430207	0.434742	0.66375	0.998118	-	SFHH103_017725	64.1465	54.4753	conserved hypothetical protein
	HE616890.1819	HE616890	1900271	1901362	+	85.5199	-0.359846	-1.28329	0.384629	0.935567	0.349496	0.998118	-	SFHH103_01773	98.225	72.8147	putative methylenetetrahydrofolate reductase
	HE616890.1820	HE616890	1901484	1902446	+	436.995	0.530277	1.44421	0.360819	-1.46965	0.141657	0.878144	-	SFHH103_01774	343.836	530.153	putative methyltetrahydrofolate:corrinoid/iron-sulfur protein methyltransferase
	HE616890.1821	HE616890	1902837	1903175	+	86.5438	-0.0472298	-1.03328	0.401882	0.117522	0.906447	0.998118	-	SFHH103_01775	88.6034	84.4842	conserved hypothetical protein
	HE616890.1822	HE616890	1903337	1905412	+	523.583	-0.0093549	-1.00651	0.305674	0.0306042	0.975585	0.998118	-	SFHH103_01776	525.266	521.9	putative electron transfer protein
	HE616890.1823	HE616890	1905455	1905955	-	37.7575	-0.141595	-1.10312	0.457973	0.309179	0.757186	0.998118	-	SFHH103_01777	40.2871	35.2279	putative AsnC family transcriptional regulator
	HE616890.1824	HE616890	1906061	1907272	+	114.239	-0.16227	-1.11905	0.346258	0.46864	0.639327	0.998118	-	SFHH103_01778	121.459	107.019	putative diaminopropionate ammonia-lyase
	HE616890.1825	HE616890	1907269	1908507	+	61.4173	0.0126495	1.00881	0.391154	-0.0323389	0.974202	0.998118	-	SFHH103_01779	61.0008	61.8338	putative amidase%2C hydantoinase/carbamoylase family
	HE616890.1826	HE616890	1908518	1909669	+	110.077	0.637356	1.55548	0.397026	-1.60532	0.108422	0.837653	hipO1	SFHH103_01780	80.2154	139.939	putative hydrolase
	HE616890.1827	HE616890	1909710	1910624	-	643.321	1.01076	2.01498	0.391252	-2.58341	0.00978279	0.275665	-	SFHH103_01781	381.117	905.524	putative LysR family transcriptional regulator
	HE616890.1828	HE616890	1910756	1911100	+	1196.1	1.17491	2.25779	0.444493	-2.64326	0.00821128	0.250385	-	SFHH103_01782	588.566	1803.62	conserved hypothetical protein
	HE616890.1829	HE616890	1911215	1911415	+	3782	-0.70191	-1.62666	0.41843	1.67748	0.0934481	0.813303	-	SFHH103_01783	4934.26	2629.75	conserved hypothetical protein
	HE616890.1830	HE616890	1911915	1912919	+	346.412	0.165516	1.12157	0.347346	-0.476515	0.633707	0.998118	-	SFHH103_01784	323.123	369.701	putative AraC family transcriptional regulator
	HE616890.1831	HE616890	1912935	1914182	-	71.0279	0.063101	1.04471	0.390066	-0.16177	0.871487	0.998118	-	SFHH103_01785	68.8835	73.1722	putative two-component response regulator
	HE616890.1832	HE616890	1914554	1915387	-	60.065	-0.216017	-1.16152	0.428276	0.504388	0.613988	0.998118	-	SFHH103_01786	66.2524	53.8776	putative two component response regulator transcriptional regulatory protein
	HE616890.1833	HE616890	1915575	1916984	+	2323.42	0.19638	1.14582	0.400037	-0.490904	0.623495	0.998118	-	SFHH103_01787	2126.51	2520.33	guanylate/adenylate cyclase
	HE616890.1834	HE616890	1917066	1917308	+	2703.66	-0.532611	-1.44655	0.442079	1.20479	0.228285	0.965884	-	SFHH103_01788	3370.73	2036.58	conserved hypothetical protein
	HE616890.1835	HE616890	1917378	1917785	+	1235.9	-0.511785	-1.42581	0.401009	1.27624	0.20187	0.937603	-	SFHH103_01789	1506.22	965.585	conserved hypothetical protein
	HE616890.1836	HE616890	1917966	1918625	+	900.211	-0.417012	-1.33516	0.392812	1.06161	0.288414	0.987041	-	SFHH103_01790	1059.13	741.29	putative pyrimidine reductase protein
	HE616890.1837	HE616890	1918767	1919186	+	1930.27	0.0821316	1.05858	0.442145	-0.185757	0.852635	0.998118	-	SFHH103_01791	1855.72	2004.82	conserved hypothetical protein
	HE616890.1838	HE616890	1919253	1919591	-	1497.79	-0.658857	-1.57883	0.472908	1.3932	0.163558	0.895227	-	SFHH103_01792	1995.97	999.606	conserved hypothetical protein
	HE616890.1839	HE616890	1919874	1920506	+	1883.02	0.0239263	1.01672	0.451009	-0.0530506	0.957692	0.998118	-	SFHH103_01793	1860.88	1905.16	putative TerC family transmembrane efflux protein
	HE616890.1840	HE616890	1920772	1923300	-	1937.52	-0.215906	-1.16143	0.356447	0.605717	0.544703	0.998118	kefA	SFHH103_01794	2107.82	1767.22	potassium efflux system KefA
	HE616890.1841	HE616890	1923376	1923504	+	40.3684	-0.696241	-1.62028	0.436562	1.59483	0.110751	0.843254	-	SFHH103_01795	53.1548	27.5819	hypothetical protein
	HE616890.1842	HE616890	1923666	1924148	+	514.606	0.0501455	1.03537	0.342247	-0.146519	0.883512	0.998118	-	SFHH103_01796	504.477	524.736	conserved hypothetical protein
	HE616890.1843	HE616890	1924152	1925381	+	542.085	0.188764	1.13979	0.335882	-0.561994	0.57412	0.998118	-	SFHH103_01797	501.552	582.618	conserved hypothetical protein
	HE616890.1844	HE616890	1925398	1927095	+	273.152	0.0946016	1.06777	0.318984	-0.296571	0.766794	0.998118	-	SFHH103_01798	263.336	282.968	putative sulfate transporter
	HE616890.1845	HE616890	1927139	1928005	+	558.6	0.48096	1.39567	0.322361	-1.49199	0.135701	0.865503	-	SFHH103_01799	454.239	662.961	putative regulatory protein
	HE616890.1846	HE616890	1928053	1928523	-	1963.62	0.55839	1.47263	0.345839	-1.61459	0.106399	0.835346	-	SFHH103_01800	1529.33	2397.91	putative signal-transduction protein with CBS domains
	HE616890.1847	HE616890	1928885	1929352	-	30.5274	-0.366177	-1.28893	0.465531	0.786579	0.431528	0.998118	-	SFHH103_01801	36.0928	24.962	putative glutathione-dependent formaldehyde-activating GFA
	HE616890.1848	HE616890	1929473	1930033	-	104.719	0.00889824	1.00619	0.353282	-0.0251874	0.979906	0.998118	-	SFHH103_01802	104.323	105.114	putative transmembrane protein
	HE616890.1849	HE616890	1930201	1931976	-	132.281	-0.0927205	-1.06638	0.417247	0.22222	0.824143	0.998118	-	SFHH103_01803	137.39	127.173	putative transmembrane transport protein
	HE616890.1850	HE616890	1932414	1932704	+	228.585	0.273448	1.20869	0.397666	-0.687634	0.491684	0.998118	-	SFHH103_01804	202.141	255.028	conserved hypothetical protein
	HE616890.1851	HE616890	1932772	1933068	+	105.059	-0.0857904	-1.06127	0.369804	0.231989	0.816547	0.998118	-	SFHH103_01805	109.078	101.04	conserved hypothetical protein
	HE616890.1852	HE616890	1933214	1933486	+	69.2057	0.264185	1.20096	0.36761	-0.718656	0.472353	0.998118	-	SFHH103_01806	61.6905	76.7209	conserved hypothetical protein
	HE616890.1853	HE616890	1933570	1933860	+	101.599	0.17229	1.12685	0.390902	-0.440748	0.659395	0.998118	-	SFHH103_01807	94.4898	108.708	conserved hypothetical protein
	HE616890.1854	HE616890	1934039	1934377	-	21.4504	-0.0332977	-1.02335	0.478072	0.0696501	0.944472	NA	-	SFHH103_01808	21.8451	21.0558	conserved hypothetical protein
Possible_Low_Expression	HE616890.1855	HE616890	1934370	1934621	-	11.6163	-0.920769	-1.89312	0.477166	1.92966	0.0536487	NA	-	SFHH103_01809	20.6127	2.61991	conserved hypothetical protein
	HE616890.1856	HE616890	1934900	1935559	-	38.0447	0.0129047	1.00898	0.466541	-0.0276604	0.977933	0.998118	-	SFHH103_01810	37.5738	38.5156	conserved hypothetical protein
	HE616890.1857	HE616890	1936059	1937183	+	202.945	-0.0691376	-1.04909	0.306313	0.225709	0.821428	0.998118	-	SFHH103_01811	208.287	197.602	putative transposase
	HE616890.1858	HE616890	1937478	1938581	-	237.226	0.0484669	1.03417	0.341404	-0.141964	0.887109	0.998118	-	SFHH103_01812	232.257	242.194	Putative transposase y4qE
	HE616890.1859	HE616890	1938732	1939490	-	324.053	-0.289085	-1.22187	0.308611	0.936729	0.348898	0.998118	-	SFHH103_01813	360.227	287.879	putative methyltransferase
	HE616890.1860	HE616890	1939880	1940620	+	251.633	-0.138415	-1.1007	0.389889	0.355011	0.722581	0.998118	-	SFHH103_01814	266.839	236.426	conserved hypothetical protein
	HE616890.1861	HE616890	1940719	1941822	+	241.185	-0.0520808	-1.03676	0.354213	0.147033	0.883106	0.998118	-	SFHH103_01815	245.916	236.454	Putative transposase y4qE
	HE616890.1862	HE616890	1942117	1943241	-	258.179	-0.131046	-1.09509	0.303208	0.432199	0.665597	0.998118	-	SFHH103_01816	271.357	245.001	putative transposase
	HE616890.1863	HE616890	1943534	1944028	-	36.2682	-0.0333024	-1.02335	0.458704	0.072601	0.942124	0.998118	-	SFHH103_01817	36.9756	35.5608	conserved hypothetical protein
	HE616890.1864	HE616890	1944031	1945242	-	136.263	0.0201747	1.01408	0.398309	-0.0506508	0.959604	0.998118	-	SFHH103_01818	135.356	137.17	conserved hypothetical protein
	HE616890.1865	HE616890	1945357	1946715	-	64.507	-0.582487	-1.49743	0.41689	1.39722	0.162347	0.895227	-	SFHH103_01819	80.6845	48.3294	conserved hypothetical protein
Possible_Low_Expression	HE616890.1866	HE616890	1946775	1947227	-	13.2072	-0.161017	-1.11808	0.494607	0.325545	0.744768	NA	-	SFHH103_01820	14.7904	11.6241	conserved hypothetical protein
	HE616890.1867	HE616890	1947224	1948834	-	68.8764	-0.904985	-1.87252	0.459983	1.96743	0.0491334	0.655666	-	SFHH103_01821	97.9035	39.8492	conserved hypothetical protein
	HE616890.1868	HE616890	1948834	1949436	-	35.0812	-0.70727	-1.63271	0.49353	1.43308	0.151834	0.891641	-	SFHH103_01822	49.0346	21.1277	conserved hypothetical protein
	HE616890.1869	HE616890	1949433	1950029	-	24.7129	-0.693792	-1.61753	0.48422	1.4328	0.151914	NA	-	SFHH103_01823	33.729	15.6968	conserved hypothetical protein
	HE616890.1870	HE616890	1950026	1950349	-	32.9065	-0.0769356	-1.05478	0.449835	0.171031	0.8642	0.998118	-	SFHH103_01824	34.2529	31.56	conserved hypothetical protein
	HE616890.1871	HE616890	1950346	1950522	-	28.6772	-0.175498	-1.12935	0.455094	0.38563	0.699771	NA	-	SFHH103_01825	31.1533	26.201	conserved hypothetical protein
	HE616890.1872	HE616890	1950589	1951584	-	85.7769	-0.159963	-1.11726	0.394121	0.405874	0.684835	0.998118	-	SFHH103_01826	91.3541	80.1997	putative phage major head protein
	HE616890.1873	HE616890	1951746	1952699	-	21.8	-0.834169	-1.78283	0.49826	1.67416	0.0940987	NA	-	SFHH103_01827	32.6436	10.9563	conserved hypothetical protein
	HE616890.1874	HE616890	1952859	1953095	-	20.9594	-0.0377717	-1.02653	0.49131	0.0768796	0.938719	NA	-	SFHH103_01828	21.4588	20.4599	conserved hypothetical protein
	HE616890.1875	HE616890	1953644	1955698	-	40.5588	-0.94527	-1.92555	0.495695	1.90696	0.0565258	0.691045	-	SFHH103_01829	61.8475	19.2701	conserved hypothetical protein
	HE616890.1876	HE616890	1955698	1957128	-	21.994	-1.12637	-2.18309	0.498929	2.25759	0.0239715	NA	-	SFHH103_01830	37.39	6.59803	conserved hypothetical protein
	HE616890.1877	HE616890	1957303	1957644	+	158.958	0.101152	1.07263	0.317641	-0.318447	0.750146	0.998118	-	SFHH103_01831	152.493	165.424	conserved hypothetical protein
	HE616890.1878	HE616890	1957789	1957944	-	116.318	-0.304912	-1.23534	0.378777	0.804991	0.420825	0.998118	-	SFHH103_01832	131.189	101.447	conserved hypothetical protein
	HE616890.1879	HE616890	1958267	1958671	+	187.507	-0.326682	-1.25413	0.487694	0.669852	0.502952	0.998118	-	SFHH103_01833	222.293	152.721	conserved hypothetical protein
	HE616890.1880	HE616890	1958672	1959070	-	105.299	-0.575933	-1.49064	0.385776	1.49292	0.135458	0.865503	-	SFHH103_01834	130.4	80.1978	conserved hypothetical protein
	HE616890.1881	HE616890	1959349	1959756	+	1047	-0.411689	-1.33024	0.418036	0.984818	0.324713	0.998118	-	SFHH103_01835	1238.2	855.81	conserved hypothetical protein
	HE616890.1882	HE616890	1959883	1960323	+	420.223	-0.377062	-1.29869	0.453779	0.830937	0.406009	0.998118	-	SFHH103_01836	497.125	343.32	conserved hypothetical protein
	HE616890.1883	HE616890	1961467	1961661	+	80.778	0.122747	1.08881	0.447953	-0.274017	0.784072	0.998118	-	SFHH103_01837	75.7363	85.8197	conserved hypothetical protein
	HE616890.1884	HE616890	1961738	1961917	-	101.686	0.485994	1.40055	0.37151	-1.30816	0.19082	0.933355	-	SFHH103_01838	81.1076	122.264	hypothetical protein
	HE616890.1885	HE616890	1961868	1962047	+	162.842	0.540695	1.45467	0.333439	-1.62157	0.104895	0.834621	-	SFHH103_01839	128.127	197.557	conserved hypothetical protein
	HE616890.1886	HE616890	1962076	1962438	-	1001.35	0.490681	1.40511	0.336135	-1.45977	0.144353	0.881217	-	SFHH103_01840	807.845	1194.85	conserved hypothetical protein
	HE616890.1887	HE616890	1962468	1962707	+	279.224	0.296438	1.22811	0.325643	-0.910318	0.362655	0.998118	-	SFHH103_01841	246.44	312.008	hypothetical protein
	HE616890.1888	HE616890	1962702	1963193	-	607.085	0.018921	1.0132	0.345346	-0.0547884	0.956307	0.998118	-	SFHH103_01842	602.563	611.607	conserved hypothetical protein
Possible_Low_Expression	HE616890.1889	HE616890	1963379	1963471	-	2.21572	0.0129387	1.00901	0.308441	-0.0419487	0.96654	NA	-	SFHH103_01843	2.09716	2.33428	conserved hypothetical protein
	HE616890.1890	HE616890	1963551	1964948	+	713.812	0.0378202	1.02656	0.392579	-0.0963377	0.923252	0.998118	-	SFHH103_01844	702.625	724.999	putative transposase
	HE616890.1891	HE616890	1964899	1965501	-	73.5695	-0.249747	-1.189	0.363232	0.687568	0.491725	0.998118	-	SFHH103_01845	81.0889	66.0502	conserved hypothetical protein
	HE616890.1892	HE616890	1965643	1966296	-	23.4927	-1.28979	-2.44492	0.492365	2.61958	0.00880379	NA	-	SFHH103_01846	38.8155	8.16997	conserved hypothetical protein
	HE616890.1893	HE616890	1966222	1967772	+	48.8153	-0.303602	-1.23422	0.472845	0.642075	0.520824	0.998118	-	SFHH103_01847	56.3286	41.302	putative transposase for insertion sequence IS408
	HE616890.1894	HE616890	1967785	1968522	+	52.0292	-0.406991	-1.32592	0.399675	1.01831	0.308533	0.99751	-	SFHH103_01848	61.1845	42.8739	ATP-binding protein of disrupted insertion sequence
	HE616890.1895	HE616890	1969020	1969739	+	930.192	0.0811179	1.05784	0.431918	-0.187809	0.851027	0.998118	-	SFHH103_01849	895.807	964.577	putative C: repressor protein C
	HE616890.1896	HE616890	1969913	1970239	+	109.031	0.0108137	1.00752	0.444722	-0.0243156	0.980601	0.998263	-	SFHH103_01850	108.738	109.325	conserved hypothetical protein
	HE616890.1897	HE616890	1970239	1970514	+	50.737	0.203054	1.15113	0.415117	-0.489148	0.624737	0.998118	-	SFHH103_01851	46.3574	55.1166	conserved hypothetical protein
	HE616890.1898	HE616890	1970549	1971043	+	167.696	0.0205035	1.01431	0.338436	-0.0605832	0.951691	0.998118	-	SFHH103_01852	166.611	168.781	conserved hypothetical protein
	HE616890.1899	HE616890	1971057	1971809	-	683.929	0.509623	1.42368	0.333048	-1.53018	0.125972	0.856152	-	SFHH103_01853	547.597	820.26	conserved hypothetical protein
	HE616890.1900	HE616890	1971953	1972945	-	854.894	0.726431	1.65454	0.30097	-2.41363	0.0157945	0.359908	-	SFHH103_01854	621.687	1088.1	conserved hypothetical protein
	HE616890.1901	HE616890	1973074	1974153	-	243.544	-0.225927	-1.16953	0.365066	0.618866	0.536005	0.998118	-	SFHH103_01855	266.527	220.561	conserved hypothetical protein
	HE616890.1902	HE616890	1974256	1975026	-	790.751	-0.319132	-1.24758	0.41652	0.766186	0.443565	0.998118	-	SFHH103_01856	902.999	678.503	conserved hypothetical protein
	HE616890.1903	HE616890	1975297	1975372	+	27.7477	0.151229	1.11052	0.473511	-0.319378	0.74944	NA	-	SFHH103_RNA00033	25.46	30.0354	tRNA-Lys
	HE616890.1904	HE616890	1975576	1976493	-	203.226	-0.0413082	-1.02905	0.317355	0.130164	0.896437	0.998118	-	SFHH103_01857	206.585	199.866	phenazine antibiotic biosynthesis-like protein
	HE616890.1905	HE616890	1976610	1977347	-	594.101	-0.093533	-1.06698	0.342677	0.272948	0.784893	0.998118	-	SFHH103_01858	616.691	571.512	NTP pyrophosphohydrolase protein%2C MuT/nudix family
	HE616890.1906	HE616890	1977349	1978455	-	1368.74	0.178376	1.13161	0.325631	-0.547787	0.583838	0.998118	-	SFHH103_01859	1272.93	1464.55	conserved hypothetical protein
	HE616890.1907	HE616890	1978672	1979115	-	3130.81	0.0185645	1.01295	0.382361	-0.0485522	0.961276	0.998118	-	SFHH103_01860	3105.96	3155.65	conserved hypothetical protein
	HE616890.1908	HE616890	1979795	1980370	-	93.7909	0.169171	1.12441	0.355937	-0.475284	0.634585	0.998118	-	SFHH103_01861	87.518	100.064	glutathione-dependent formaldehyde-activating protein
	HE616890.1909	HE616890	1980584	1981630	-	48.9975	-0.11296	-1.08144	0.414617	0.272443	0.785281	0.998118	-	SFHH103_01862	51.4533	46.5418	conserved hypothetical protein
	HE616890.1910	HE616890	1981686	1983377	-	88.1243	-0.0710251	-1.05046	0.385404	0.184288	0.853788	0.998118	-	SFHH103_01863	90.6918	85.5568	conserved hemolysin
	HE616890.1911	HE616890	1983431	1984657	-	215.658	0.0774858	1.05518	0.326862	-0.237059	0.812611	0.998118	-	SFHH103_01864	209.372	221.944	conserved hemolysin
	HE616890.1912	HE616890	1984970	1987993	-	735.984	-0.673547	-1.59499	0.4248	1.58556	0.112839	0.844887	-	SFHH103_01865	954.673	517.296	putative hemolysin
	HE616890.1913	HE616890	1988124	1990988	-	1776.07	-0.539016	-1.45298	0.457943	1.17704	0.239181	0.967588	-	SFHH103_01866	2797.09	755.044	conserved hemolysin
	HE616890.1914	HE616890	1991511	1993535	+	689.004	-0.45776	-1.37341	0.488024	0.937987	0.348251	0.998118	-	SFHH103_01867	865.396	512.612	conserved adenylate cyclase
	HE616890.1915	HE616890	1994013	1995137	+	130.497	-0.283923	-1.2175	0.328996	0.863	0.388138	0.998118	-	SFHH103_01868	144.923	116.071	conserved hypothetical protein
	HE616890.1916	HE616890	1995184	1995486	-	29.5127	-0.574322	-1.48898	0.469996	1.22197	0.221718	NA	-	SFHH103_01869	38.208	20.8174	conserved hypothetical protein
	HE616890.1917	HE616890	1995559	1995918	-	24.777	-0.39195	-1.31217	0.485425	0.807437	0.419414	NA	-	SFHH103_01870	30.2611	19.2928	conserved hypothetical protein
	HE616890.1918	HE616890	1996606	1997775	+	151.153	0.19723	1.1465	0.330169	-0.597362	0.550266	0.998118	-	SFHH103_01871	139.624	162.683	conserved hypothetical protein
	HE616890.1919	HE616890	1998236	1999975	-	356.197	0.540929	1.45491	0.431668	-1.25311	0.210164	0.94484	-	SFHH103_01872	269.425	442.97	putative TRAP dicarboxylate transporter subunit DctM
	HE616890.1920	HE616890	1999972	2000664	-	92.366	0.0869646	1.06213	0.397412	-0.218827	0.826785	0.998118	-	SFHH103_01873	89.2195	95.5124	putative transporter dctQ related transmembrane protein
	HE616890.1921	HE616890	2000718	2001860	-	825.624	0.304326	1.23484	0.328881	-0.925336	0.354791	0.998118	-	SFHH103_01874	727.048	924.2	putative TRAP dicarboxylate transporter subunit DctP
	HE616890.1922	HE616890	2002116	2003456	+	105.204	-0.468781	-1.38394	0.438066	1.07011	0.284568	0.984889	-	SFHH103_01875	127.925	82.4829	putative L-sorbosone dehydrogenase
	HE616890.1923	HE616890	2003682	2005454	+	412.417	0.0164234	1.01145	0.313009	-0.0524694	0.958155	0.998118	-	SFHH103_01876	410.006	414.828	putative adenylate cyclase
	HE616890.1924	HE616890	2005877	2006914	-	4046.76	-0.349843	-1.27442	0.42784	0.817695	0.413531	0.998118	ftsZ2	SFHH103_01877	4688.58	3404.93	cell division protein FtsZ
	HE616890.1925	HE616890	2007229	2007423	+	46.4468	-0.331414	-1.25825	0.427497	0.775243	0.438196	0.998118	-	SFHH103_01878	53.5685	39.3252	conserved hypothetical protein
	HE616890.1926	HE616890	2007454	2009166	-	238.223	-0.12709	-1.09209	0.300726	0.422611	0.672579	0.998118	-	SFHH103_01879	249.761	226.686	putative phosphoglycolate phosphatase
	HE616890.1927	HE616890	2009345	2009953	-	506.212	0.308344	1.23829	0.373953	-0.824552	0.409626	0.998118	-	SFHH103_01880	441.939	570.485	putative glutathione S-transferase
	HE616890.1928	HE616890	2011358	2012089	-	23.7477	-1.16729	-2.2459	0.489505	2.38464	0.017096	NA	-	SFHH103_01881	43.0653	4.43021	putative ABC transporter permease
	HE616890.1929	HE616890	2013411	2014391	-	44.0591	-0.448383	-1.36451	0.484199	0.92603	0.35443	0.998118	-	SFHH103_01882	54.7006	33.4176	putative ABC transporter substrate-binding protein
	HE616890.1930	HE616890	2014784	2015152	+	127.924	0.0708596	1.05034	0.344404	-0.205746	0.83699	0.998118	-	SFHH103_018825	124.393	131.455	conserved hypothetical protein
	HE616890.1931	HE616890	2015149	2015496	+	62.1082	-0.0677212	-1.04806	0.389692	0.173782	0.862037	0.998118	-	SFHH103_01883	63.9072	60.3091	putative transposase
	HE616890.1932	HE616890	2015561	2017183	+	434.831	-0.115567	-1.0834	0.327306	0.353085	0.724025	0.998118	-	SFHH103_01884	454.708	414.955	putative Transposase
	HE616890.1933	HE616890	2017183	2017479	+	47.547	0.0906224	1.06483	0.406595	-0.222881	0.823628	0.998118	-	SFHH103_01885	45.7412	49.3528	conserved hypothetical protein
	HE616890.1934	HE616890	2017393	2019471	-	243.004	-0.0755924	-1.05379	0.393988	0.191865	0.847848	0.998118	-	SFHH103_01886	251.277	234.731	hypothetical protein predicted by Glimmer/Critica
	HE616890.1935	HE616890	2019472	2020002	-	54.8737	-0.240239	-1.18119	0.402528	0.596826	0.550624	0.998118	-	SFHH103_01887	60.7522	48.9952	Putative transposase
	HE616890.1936	HE616890	2020788	2021174	+	21.4084	-0.0413782	-1.0291	0.47924	0.0863413	0.931195	NA	-	SFHH103_01888	21.8083	21.0085	putative transposase
	HE616890.1937	HE616890	2021171	2021515	+	23.3075	0.0333382	1.02338	0.481434	-0.0692476	0.944793	NA	orf2	SFHH103_01889	22.8201	23.7949	putative transposase
	HE616890.1938	HE616890	2021590	2023182	+	709.243	-0.66272	-1.58306	0.476647	1.39038	0.164413	0.895227	-	SFHH103_01890	950.475	468.011	transposase
Possible_Low_Expression	HE616890.1939	HE616890	2023766	2023897	+	15.4998	-0.782321	-1.7199	0.498362	1.56978	0.116466	NA	-	SFHH103_01891	23.7585	7.24118	hypothetical protein predicted by Glimmer/Critica
	HE616890.1940	HE616890	2024068	2025174	+	80.2768	-0.62943	-1.54695	0.481596	1.30697	0.191224	0.933355	-	SFHH103_01892	106.771	53.783	putative inner membrane protein
Possible_Low_Expression	HE616890.1941	HE616890	2025171	2025278	+	7.68866	-0.298701	-1.23004	0.372708	0.801436	0.422879	NA	-	SFHH103_01893	12.2334	3.1439	hypothetical protein predicted by Glimmer/Critica
	HE616890.1942	HE616890	2025356	2026474	+	88.3336	-0.653217	-1.57267	0.464578	1.40604	0.159711	0.895227	-	SFHH103_01894	116.309	60.3583	Multidrug resistance protein%2C membrane fusion protein
	HE616890.1943	HE616890	2026478	2029714	+	178.191	-0.815072	-1.75939	0.448853	1.8159	0.0693861	0.745434	-	SFHH103_01895	244.575	111.807	Multidrug resistance protein
	HE616890.1944	HE616890	2029683	2030501	-	381.459	0.00806216	1.0056	0.30285	-0.0266209	0.978762	0.998118	ubiE	SFHH103_01896	380.288	382.631	Ubiquinone/menaquinone biosynthesis methyltransferase ubiE
	HE616890.1945	HE616890	2030717	2031625	-	82.5367	-0.511968	-1.42599	0.432262	1.18439	0.236257	0.967588	-	SFHH103_01897	101.38	63.6933	3-oxoacyl-[acyl-carrier-protein] reductase
	HE616890.1946	HE616890	2032398	2033072	+	230.713	0.271076	1.20671	0.335747	-0.807381	0.419447	0.998118	-	SFHH103_01898	206.254	255.172	glutathione S-transferase
	HE616890.1947	HE616890	2033149	2034207	+	416.67	0.33363	1.26018	0.333019	-1.00183	0.316424	0.998118	mocA	SFHH103_01899	361.433	471.906	putative oxidoreductase protein
	HE616890.1948	HE616890	2034286	2034702	-	222.591	0.386843	1.30753	0.339882	-1.13817	0.25505	0.97071	-	SFHH103_01900	188.796	256.387	hypothetical protein predicted by Glimmer/Critica
	HE616890.1949	HE616890	2034812	2036836	-	677.919	-0.299479	-1.2307	0.335385	0.892943	0.371888	0.998118	-	SFHH103_01901	758.651	597.187	Putative peptidoglycan O-acetyltransferase
	HE616890.1950	HE616890	2037186	2038412	-	324.416	-0.961332	-1.94711	0.360559	2.66622	0.00767083	0.242425	-	SFHH103_01902	446.106	202.725	aminotransferase%2C class I
	HE616890.1951	HE616890	2038566	2039756	-	640.202	0.486955	1.40148	0.318407	-1.52935	0.126178	0.856152	-	SFHH103_01903	519.911	760.492	Putative periplasmic binding ABC transporter
	HE616890.1952	HE616890	2039885	2040808	-	277.976	-0.220033	-1.16476	0.319073	0.689602	0.490444	0.998118	cyaJ	SFHH103_01904	301.609	254.342	Putative adenylate/guanylate cyclase
	HE616890.1953	HE616890	2041015	2041395	+	49.9501	-0.443999	-1.36037	0.459251	0.96679	0.333649	0.998118	-	SFHH103_01905	60.5503	39.3498	conserved hypothetical protein
	HE616890.1954	HE616890	2041323	2041613	+	45.2485	-0.138273	-1.10059	0.466269	0.296551	0.766809	0.998118	-	SFHH103_01906	48.1698	42.3272	conserved hypothetical protein
	HE616890.1955	HE616890	2041674	2042645	+	133.666	-0.154572	-1.11309	0.432367	0.357503	0.720716	0.998118	-	SFHH103_01907	142.826	124.506	Aldo/keto reductase family
	HE616890.1956	HE616890	2042708	2043727	-	1298.6	1.10233	2.14701	0.317476	-3.47217	0.000516274	0.0252614	ilvC	SFHH103_01908	770.879	1826.31	ketol-acid reductoisomerase
	HE616890.1957	HE616890	2043786	2044433	-	202.165	0.424618	1.34222	0.392667	-1.08137	0.279533	0.98071	-	SFHH103_01909	165.426	238.904	transcriptional regulator%2C TetR family
	HE616890.1958	HE616890	2044554	2045966	+	3456.74	0.466287	1.38155	0.405425	-1.15012	0.250096	0.96885	hlyD	SFHH103_01910	2761.13	4152.36	Multidrug resistance protein%2C membrane-fusion protein
	HE616890.1959	HE616890	2045975	2047918	+	2082.35	0.316088	1.24495	0.394594	-0.801045	0.423105	0.998118	macB	SFHH103_01911	1801.2	2363.5	ATP-binding/permease protein%2C MacB-like
	HE616890.1960	HE616890	2047950	2048516	-	3528.35	-0.19741	-1.14664	0.414482	0.476281	0.633874	0.998118	-	SFHH103_01912	3837.07	3219.63	Predicted transglutaminase-like cysteine proteinase
Possible_Low_Expression	HE616890.1961	HE616890	2048712	2049314	+	14.7898	-1.28532	-2.43736	0.491175	2.61682	0.00887519	NA	-	SFHH103_01913	27.4836	2.09593	hypothetical protein
	HE616890.1962	HE616890	2049469	2050167	+	207.576	-0.0406258	-1.02856	0.301637	0.134685	0.892861	0.998118	-	SFHH103_01914	210.761	204.391	conserved hypothetical protein
	HE616890.1963	HE616890	2050188	2051090	-	310.342	0.0623068	1.04413	0.301925	-0.206365	0.836506	0.998118	-	SFHH103_01915	302.961	317.723	conserved hypothetical protein
	HE616890.1964	HE616890	2051156	2052424	-	1063.2	0.143135	1.1043	0.348127	-0.411157	0.680958	0.998118	ndh	SFHH103_01916	1002.18	1124.22	Putative NADH dehydrogenase
	HE616890.1965	HE616890	2052481	2052945	-	1626.48	0.0928681	1.06649	0.471504	-0.196962	0.843858	0.998118	-	SFHH103_01917	1548.26	1704.69	Transcription regulator%2C AsnC-type
	HE616890.1966	HE616890	2053167	2053886	+	4785.53	-0.750801	-1.68273	0.492984	1.52297	0.127766	0.860444	-	SFHH103_01918	6800.96	2770.11	Putative aspartate racemase
	HE616890.1967	HE616890	2054131	2054535	-	248.754	0.717271	1.64407	0.397802	-1.80308	0.0713751	0.75212	-	SFHH103_01919	173.612	323.895	Uncharacterized HTH-type transcriptional regulator
	HE616890.1968	HE616890	2054690	2055577	+	1681.83	2.19768	4.58743	0.402175	-5.46449	4.64229e-08	4.18602e-06	-	SFHH103_01920	430.75	2932.91	NmrA-like family
	HE616890.1969	HE616890	2055738	2056349	+	7669.31	1.01128	2.0157	0.45432	-2.22592	0.0260193	0.488791	-	SFHH103_01921	4150.77	11187.9	DsbA oxidoreductase
	HE616890.1970	HE616890	2056364	2056762	-	14603.2	0.843074	1.79387	0.424097	-1.98793	0.0468198	0.642833	-	SFHH103_01922	9276.19	19930.3	conserved hypothetical protein
	HE616890.1971	HE616890	2056953	2058302	-	696.74	0.00921845	1.00641	0.411529	-0.0224005	0.982129	0.998263	-	SFHH103_01923	693.5	699.979	HTH-type transcriptional regulator GntR family
	HE616890.1972	HE616890	2058594	2059346	-	530.903	-0.0527774	-1.03726	0.374883	0.140784	0.888041	0.998118	pdxJ	SFHH103_01924	542.256	519.551	Pyridoxine 5'-phosphate synthase Short%3DPNP synthase
	HE616890.1973	HE616890	2059543	2060250	+	141.389	0.0464762	1.03274	0.34443	-0.134937	0.892662	0.998118	-	SFHH103_01925	138.65	144.127	conserved hypothetical protein
	HE616890.1974	HE616890	2060464	2061558	+	1080.08	-0.0574808	-1.04065	0.445736	0.128957	0.897392	0.998118	-	SFHH103_01926	1110.08	1050.09	conserved hypothetical protein
	HE616890.1975	HE616890	2061950	2062624	+	149.781	-0.315524	-1.24446	0.370643	0.851286	0.39461	0.998118	-	SFHH103_01927	169.581	129.98	MerR-like regulator
	HE616890.1976	HE616890	2063003	2063245	+	531.343	0.374758	1.29662	0.34404	-1.08928	0.276028	0.980319	-	SFHH103_01928	451.61	611.076	hypothetical protein predicted by Glimmer/Critica
	HE616890.1977	HE616890	2063258	2063611	+	557.872	0.331339	1.25818	0.331359	-0.999939	0.31734	0.998118	-	SFHH103_01929	484.732	631.012	putative calcium-binding protein
	HE616890.1978	HE616890	2063895	2064587	-	199.825	0.0850631	1.06073	0.341884	-0.248807	0.80351	0.998118	-	SFHH103_01930	193.257	206.393	hypothetical protein
	HE616890.1979	HE616890	2064615	2065790	-	262.603	0.248307	1.18781	0.305491	-0.812811	0.416327	0.998118	-	SFHH103_01931	237.665	287.542	hypothetical protein
	HE616890.1980	HE616890	2065827	2066633	-	56.2901	-0.14908	-1.10886	0.461784	0.322836	0.74682	0.998118	-	SFHH103_01932	60.2008	52.3794	Uncharacterized conserved protein
	HE616890.1981	HE616890	2066638	2067972	-	122.378	-0.0626534	-1.04438	0.460641	0.136014	0.89181	0.998118	-	SFHH103_01933	125.847	118.908	Uncharacterized conserved protein
	HE616890.1982	HE616890	2067857	2070931	-	670.616	-0.0535529	-1.03782	0.338703	0.158111	0.874369	0.998118	-	SFHH103_01934	684.631	656.602	Adenylyl cyclase class-3/4/guanylyl cyclase
Possible_Low_Expression	HE616890.1983	HE616890	2071498	2071677	+	8.02243	-0.159634	-1.117	0.482797	0.330644	0.740914	NA	-	SFHH103_01935	9.16121	6.88366	conserved hypothetical protein
Possible_Low_Expression	HE616890.1984	HE616890	2071677	2072027	+	18.0165	-1.00004	-2.00005	0.499541	2.00192	0.0452936	NA	fhuB	SFHH103_01936	29.3876	6.64531	Ferrichrome transport system permease protein
	HE616890.1985	HE616890	2072061	2072693	-	32.1926	-0.467149	-1.38238	0.464139	1.00649	0.314182	0.998118	-	SFHH103_01937	39.6616	24.7237	Threonine efflux protein
	HE616890.1986	HE616890	2072704	2073975	-	158.011	-0.583007	-1.49797	0.371977	1.56732	0.11704	0.849425	-	SFHH103_01938	195.906	120.117	putative exodeoxyribonuclease V
	HE616890.1987	HE616890	2074126	2075214	+	182.804	-0.0910584	-1.06515	0.34684	0.262537	0.792908	0.998118	abrB	SFHH103_01939	189.44	176.168	Putative ammonia monooxygenase
	HE616890.1988	HE616890	2075402	2075776	+	362.861	-0.259559	-1.19711	0.357856	0.725315	0.468259	0.998118	-	SFHH103_01940	400.829	324.892	putative lipoprotein
	HE616890.1989	HE616890	2075760	2076314	+	103.788	-0.084038	-1.05998	0.412931	0.203516	0.838732	0.998118	rpoE	SFHH103_01941	107.322	100.255	RNA polymerase sigma factor RpoE-like
	HE616890.1990	HE616890	2076311	2077123	+	97.8435	-0.467227	-1.38245	0.361642	1.29196	0.196371	0.933355	-	SFHH103_01942	116.299	79.3881	conserved hypothetical protein
	HE616890.1991	HE616890	2077134	2077511	-	80.9616	-0.0122825	-1.00855	0.371529	0.0330592	0.973627	0.998118	-	SFHH103_01943	81.3188	80.6045	conserved hypothetical protein
	HE616890.1992	HE616890	2077498	2078157	-	119.745	0.292839	1.22505	0.343265	-0.853101	0.393603	0.998118	nthB	SFHH103_01944	105.721	133.769	putative nitrile hydratase beta subunit
	HE616890.1993	HE616890	2078154	2078798	-	178.438	0.231532	1.17408	0.333442	-0.694369	0.487451	0.998118	nthA	SFHH103_01945	161.773	195.103	putative ScnC homolog
	HE616890.1994	HE616890	2078951	2080231	+	65.4543	-0.690426	-1.61376	0.464125	1.48759	0.13686	0.867038	-	SFHH103_01946	87.3442	43.5644	putative oxidoreductase
	HE616890.1995	HE616890	2080231	2080710	+	40.011	0.319605	1.24799	0.447761	-0.713785	0.47536	0.998118	-	SFHH103_01947	33.7657	46.2562	conserved hypothetical protein
Possible_Low_Expression	HE616890.1996	HE616890	2080702	2080836	-	9.52845	0.495534	1.40984	0.452957	-1.094	0.273956	NA	-	SFHH103_01948	4.19432	14.8626	hypothetical protein
	HE616890.1997	HE616890	2081000	2081719	+	618.295	0.336793	1.26295	0.349692	-0.963114	0.33549	0.998118	-	SFHH103_01949	534.986	701.604	hypothetical protein predicted by Glimmer/Critica
	HE616890.1998	HE616890	2082098	2082943	+	121.29	-0.00108821	-1.00075	0.32795	0.00331821	0.997352	0.999252	-	SFHH103_01950	121.293	121.286	aldo/keto reductase
	HE616890.1999	HE616890	2083118	2084470	+	172.149	-0.694497	-1.61832	0.35421	1.96069	0.049915	0.657752	-	SFHH103_01951	219.344	124.954	putative transposase
[truncated: 5,016 more rows]

## Sheet: NodD1-
	Supplementary Data 2. Whole genome differential expression in S. fredii HH103 strains when cultures are supplemented with genistein.
Comments	Gene_Name	Replicon	Start	End	Strand	baseMean	log2FoldChange	FoldChange	lfcSE	stat	pvalue	padj	Gene_Name	Gene_ID	Average Wild-type	Average NodD1-+genistein	Description
	HE616890.2	HE616890	1	1443	+	1336.76	0.206564	1.15394	0.245647	0.840899	0.400405	0.999872	dnaA	SfHH103_09530	1204.23	1425.11	DnaA
	HE616890.3	HE616890	1668	2042	+	133.269	-0.081546	-1.05815	0.264599	-0.308187	0.75794	0.999872	-	SFHH103_00001	139.318	129.235	conserved hypothetical protein
	HE616890.4	HE616890	2039	3313	+	165.514	0.110736	1.07978	0.32685	0.338796	0.734764	0.999872	-	SFHH103_00002	154.617	172.779	putative RNA polymerase sigma-70 factor
	HE616890.5	HE616890	3388	3870	+	63.0877	-0.146205	-1.10665	0.331777	-0.440672	0.659451	0.999872	-	SFHH103_00003	69.5248	58.7964	conserved hypothetical protein
	HE616890.6	HE616890	3885	4748	+	73.0123	0.285106	1.2185	0.279769	1.01908	0.308166	0.999872	-	SFHH103_00004	62.3616	80.1127	putative glyoxalase family protein
	HE616890.7	HE616890	4882	5496	+	60.344	-0.309228	-1.23904	0.315982	-0.978626	0.327765	0.999872	-	SFHH103_00005	71.927	52.622	Glutathione S-transferase omega-1
	HE616890.8	HE616890	5541	6689	-	114.606	0.323202	1.2511	0.300271	1.07637	0.281763	0.999872	-	SFHH103_00006	94.5132	128.002	oxygen-independent coproporphyrinogen III oxidase
	HE616890.9	HE616890	6737	7381	-	152.718	-0.5516	-1.46571	0.29929	-1.84303	0.0653251	0.999872	-	SFHH103_00007	200.994	120.533	nucleoside-triphosphatase
	HE616890.10	HE616890	7416	7832	-	162.356	0.0846366	1.06042	0.273039	0.30998	0.756576	0.999872	-	SFHH103_09600	155.038	167.235	conserved hypothetical protein
	HE616890.11	HE616890	7894	8613	-	1049.75	-0.0404965	-1.02847	0.277263	-0.146058	0.883876	0.999872	rph	SFHH103_00008	1071.18	1035.46	ribonuclease PH
	HE616890.12	HE616890	8771	9850	+	808.177	0.396979	1.31675	0.340541	1.16573	0.243724	0.999872	hrcA	SFHH103_00009	587.086	955.57	Heat-inducible transcription repressor hrcA
	HE616890.13	HE616890	10120	10746	+	501.968	0.359486	1.28297	0.309337	1.16212	0.245188	0.999872	grpE	SFHH103_00010	401.768	568.767	Protein grpE AltName: Full%3DHSP-70 cofactor
	HE616890.14	HE616890	11147	12382	-	127.566	-0.00113195	-1.00078	0.293778	-0.00385307	0.996926	0.999872	-	SFHH103_00011	127.95	127.31	FAD-linked oxidoreductase
	HE616890.15	HE616890	12395	13162	-	154.778	0.299285	1.23053	0.264693	1.13069	0.258186	0.999872	-	SFHH103_00012	132.69	169.504	short-chain dehydrogenase/reductase SDR
	HE616890.16	HE616890	13348	13812	-	857.117	0.325294	1.25292	0.332994	0.976876	0.32863	0.999872	ptsN	SFHH103_00013	679.061	975.821	nitrogen regulatory IIA
	HE616890.17	HE616890	13987	14559	-	10738.8	0.250415	1.18955	0.343965	0.728024	0.466599	0.999872	-	SFHH103_00014	8626.14	12147.3	Probable sigma(54) modulation protein
	HE616890.18	HE616890	14750	16309	-	392.975	0.00457715	1.00318	0.234139	0.0195489	0.984403	0.999872	rpoN	SFHH103_00015	392.452	393.323	RNA polymerase sigma-54 factor
	HE616890.19	HE616890	16452	17279	-	459.037	0.292797	1.22501	0.258807	1.13133	0.257915	0.999872	-	SFHH103_00016	394.158	502.289	ABC transporter%2C ATP-binding protein
	HE616890.20	HE616890	17279	17845	-	788.257	0.32068	1.24892	0.321395	0.997775	0.318388	0.999872	-	SFHH103_00017	639.094	887.698	Organic solvent tolerance protein
	HE616890.21	HE616890	17861	18529	-	695.22	0.318038	1.24663	0.339095	0.937903	0.348294	0.999872	-	SFHH103_00018	544.251	795.865	conserved hypothetical protein
	HE616890.22	HE616890	18792	19751	+	309.23	-0.251279	-1.19026	0.277803	-0.904522	0.365719	0.999872	sppA	SFHH103_00019	350.659	281.61	SppA%2C signal peptide peptidase SppA
	HE616890.23	HE616890	19871	20173	+	571.211	-0.0429013	-1.03018	0.232707	-0.184357	0.853733	0.999872	ihfB	SFHH103_00020	582.289	563.825	Integration host factor subunit beta
	HE616890.24	HE616890	20297	20638	+	240.566	-0.548041	-1.4621	0.314525	-1.74244	0.0814309	0.999872	-	SFHH103_00021	320.843	187.048	conserved hypothetical protein
	HE616890.25	HE616890	20660	21118	-	142.65	-0.697254	-1.62142	0.310592	-2.24492	0.0247735	0.96817	-	SFHH103_00022	202.67	102.636	predicted carbon monoxide dehydrogenase subunit G
	HE616890.26	HE616890	21417	22556	+	355.635	0.0949267	1.06801	0.274813	0.345423	0.729776	0.999872	-	SFHH103_00023	338.54	367.032	conserved hypothetical protein
	HE616890.27	HE616890	22553	23410	+	91.9551	0.194594	1.1444	0.333674	0.583188	0.559767	0.999872	spoU	SFHH103_00024	80.1535	99.8229	23S rRNA (guanosine-2'-O-)-methyltransferase rlmB%3B AltName: Full%3D23S rRNA Gm2251 2'-O-methyltransferase
	HE616890.28	HE616890	23410	23910	+	69.651	0.00620024	1.00431	0.321076	0.0193108	0.984593	0.999872	lspA	SFHH103_00025	69.7602	69.5782	lipoprotein signal peptidase
	HE616890.29	HE616890	23958	26231	+	256.113	0.479237	1.39401	0.289061	1.65791	0.0973353	0.999872	-	SFHH103_00026	193.774	297.673	two component sensor kinase/response regulator hybrid
	HE616890.30	HE616890	26332	27222	+	378.808	-0.0988691	-1.07093	0.296567	-0.333379	0.738848	0.999872	-	SFHH103_00027	399.02	365.333	conserved hypothetical protein
	HE616890.31	HE616890	27618	29903	-	591.079	0.529744	1.44367	0.267769	1.97836	0.0478881	0.999872	-	SFHH103_00028	441.005	691.128	NADP-dependent malic enzyme
	HE616890.32	HE616890	30006	32753	+	178.22	-0.00961102	-1.00668	0.343892	-0.0279478	0.977704	0.999872	mutS	SFHH103_00029	180.053	176.998	DNA mismatch repair protein mutS
	HE616890.33	HE616890	33011	35926	+	1104.7	0.366555	1.28927	0.270337	1.35592	0.175125	0.999872	glnD	SFHH103_00030	904.748	1238.01	PII uridylyl-transferase
	HE616890.34	HE616890	35923	37530	+	222.365	0.481904	1.39659	0.236196	2.04027	0.0413239	0.999872	mviN	SFHH103_00031	172.913	255.333	Virulence factor mviN homolog
	HE616890.35	HE616890	37527	37937	+	58.0973	0.496715	1.411	0.305297	1.62699	0.103739	0.999872	-	SFHH103_00032	42.9011	68.228	conserved hypothetical protein
	HE616890.36	HE616890	38107	39171	+	397.947	-0.195918	-1.14545	0.23201	-0.844436	0.398426	0.999872	trpS	SFHH103_00033	435.953	372.609	tryptophanyl-tRNA synthetase
	HE616890.37	HE616890	39224	39715	+	489.343	0.16026	1.11749	0.319905	0.500961	0.616398	0.999872	-	SFHH103_00034	442.267	520.728	conserved hypothetical protein
	HE616890.38	HE616890	39823	40389	+	29761.8	0.195302	1.14496	0.34379	0.568086	0.569976	0.999872	-	SFHH103_00035	24855	33032.9	NFU1 iron-sulfur cluster scaffold homolog%2C mitochondrial
	HE616890.39	HE616890	40618	41286	+	1562.58	0.341688	1.26724	0.341567	1.00035	0.317139	0.999872	-	SFHH103_00036	1184.03	1814.95	putative peptidase M22%2C glycoprotease
	HE616890.40	HE616890	41247	41378	-	592.305	0.25262	1.19137	0.343914	0.734543	0.462618	0.999872	-	SFHH103_00037	475.319	670.296	hypothetical protein predicted by Glimmer/Critica
	HE616890.41	HE616890	41368	41865	+	878.754	0.0464006	1.03269	0.335054	0.138487	0.889855	0.999872	rimI	SFHH103_00038	850.915	897.313	peptide N-acetyltransferase
	HE616890.42	HE616890	42009	42824	+	200.734	0.126498	1.09164	0.276279	0.457862	0.647051	0.999872	-	SFHH103_00039	187.872	209.31	1-acyl-sn-glycerol-3-phosphate acyltransferase
	HE616890.43	HE616890	42903	44303	+	942.047	0.0474593	1.03344	0.288846	0.164307	0.86949	0.999872	miaB	SFHH103_00040	918.175	957.962	(Dimethylallyl)adenosine tRNA methylthiotransferase miaB
	HE616890.44	HE616890	44419	45474	+	1961.68	0.102559	1.07368	0.339198	0.302357	0.76238	0.999872	phoH	SFHH103_00041	1820.07	2056.08	phosphate starvation inducible family protein PhoH
	HE616890.45	HE616890	45492	46013	+	876.492	0.0836383	1.05969	0.339924	0.24605	0.805643	0.999872	-	SFHH103_00042	824.001	911.485	conserved hypothetical protein
	HE616890.46	HE616890	46010	47170	+	2058.32	0.248026	1.18758	0.333715	0.743227	0.457344	0.999872	-	SFHH103_00043	1726.45	2279.56	putative hemolysin-related protein
	HE616890.47	HE616890	47196	47771	-	546.481	0.219248	1.16413	0.334761	0.654938	0.512507	0.999872	-	SFHH103_00044	467.332	599.248	conserved hypothetical protein
	HE616890.48	HE616890	48175	49770	+	1576.66	-0.067615	-1.04798	0.262724	-0.257362	0.7969	0.999872	-	SFHH103_00045	1630.54	1540.74	apolipoprotein N-acyltransferase
	HE616890.49	HE616890	49917	50327	+	2924.76	-0.0748981	-1.05329	0.273491	-0.27386	0.784192	0.999872	-	SFHH103_00046	3038.56	2848.9	putative transcriptional regulator
	HE616890.50	HE616890	50551	51819	+	4941.37	-0.0307516	-1.02154	0.335971	-0.0915303	0.927071	0.999872	metK	SFHH103_00047	5046.29	4871.42	S-adenosylmethionine synthetase
	HE616890.51	HE616890	52030	52728	+	486.294	0.124781	1.09034	0.33721	0.370038	0.711354	0.999872	trmB	SFHH103_00048	444.47	514.177	tRNA (guanine-N7-)-methyltransferase
	HE616890.52	HE616890	52860	53117	-	2934.88	0.0524776	1.03704	0.343825	0.152629	0.878691	0.999872	-	SFHH103_00049	2811.79	3016.94	conserved hypothetical protein
	HE616890.53	HE616890	53167	53598	-	1843.53	0.233932	1.17604	0.343627	0.680771	0.496016	0.999872	hspH	SFHH103_00050	1512.07	2064.5	Hsp20
	HE616890.54	HE616890	53853	54797	+	204.1	0.153795	1.11249	0.268184	0.573468	0.566328	0.999872	-	SFHH103_00051	189.191	214.04	inosine-uridine preferring nucleoside hydrolase
	HE616890.55	HE616890	54862	56214	-	233.928	0.0825716	1.0589	0.338546	0.243901	0.807308	0.999872	-	SFHH103_00052	220.707	242.741	conserved hypothetical protein
	HE616890.56	HE616890	56499	58910	-	121.353	0.0986663	1.07078	0.344054	0.286775	0.774284	0.999872	mcpA	SFHH103_00053	111.908	127.65	Chemoreceptor McpA
	HE616890.57	HE616890	59140	60039	-	248.541	0.261131	1.19842	0.317331	0.822898	0.410566	0.999872	-	SFHH103_00054	211.649	273.135	ribokinase
	HE616890.58	HE616890	60091	61299	-	985.038	0.249967	1.18918	0.338796	0.737809	0.46063	0.999872	-	SFHH103_00055	816.084	1097.67	Conserved hypothetical transmembrane protein
	HE616890.59	HE616890	61491	62045	+	54.7027	-0.25911	-1.19674	0.34353	-0.754257	0.450695	0.999872	-	SFHH103_00056	66.6414	46.7436	putative NADPH-dependent FMN reductase
	HE616890.60	HE616890	62120	62644	+	106.846	0.126161	1.09139	0.331629	0.380427	0.703629	0.999872	def	SFHH103_00057	98.9103	112.136	peptide deformylase
	HE616890.61	HE616890	62725	63660	+	188.164	0.0149276	1.0104	0.341105	0.0437626	0.965094	0.999872	fmt	SFHH103_00058	186.537	189.248	methionyl-tRNA formyltransferase
	HE616890.62	HE616890	63660	64403	+	78.0206	0.049745	1.03508	0.340711	0.146003	0.883919	0.999872	truA	SFHH103_00059	74.7163	80.2235	tRNA pseudouridine synthase A
	HE616890.63	HE616890	64417	65013	-	131.512	0.0667618	1.04736	0.268392	0.248748	0.803556	0.999872	-	SFHH103_00060	126.587	134.795	Conserved hypothetical transmembrane protein
	HE616890.64	HE616890	65000	66193	-	662.479	-0.0406938	-1.02861	0.257659	-0.157936	0.874507	0.999872	dapE	SFHH103_00061	676.19	653.339	succinyl-diaminopimelate desuccinylase
	HE616890.65	HE616890	66368	69553	-	818.945	0.120159	1.08685	0.313841	0.382867	0.701818	0.999872	mexF	SFHH103_00062	761.839	857.016	multidrug-efflux system transmembrane protein
	HE616890.66	HE616890	69683	70888	-	1732.84	0.478478	1.39327	0.293044	1.63279	0.102514	0.999872	mexE	SFHH103_00063	1304.75	2018.22	putative multidrug efflux system transmembrane protein
	HE616890.67	HE616890	70930	71745	-	3163.17	0.521027	1.43498	0.262853	1.9822	0.0474571	0.999872	llpE	SFHH103_00064	2376.14	3687.86	Putative esterase/lipase
	HE616890.68	HE616890	71882	72793	+	463.213	0.385557	1.30636	0.330583	1.16629	0.243496	0.999872	-	SFHH103_00065	352.336	537.131	putative transcription regulator protein
	HE616890.69	HE616890	72823	74724	-	283.525	-0.216616	-1.162	0.340514	-0.636145	0.524682	0.999872	deaD	SFHH103_00066	329.402	252.939	putative ATP-dependent RNA helicase protein
	HE616890.70	HE616890	74882	75265	-	71.2772	0.234839	1.17678	0.289221	0.811972	0.416808	0.999872	-	SFHH103_00067	62.0252	77.4452	Conserved hypothetical transmembrane protein
	HE616890.71	HE616890	75268	76125	-	698.851	-0.173508	-1.1278	0.292992	-0.592194	0.55372	0.999872	dapD	SFHH103_00068	765.802	654.217	2%2C3%2C4%2C5-tetrahydropyridine-2%2C6-dicarboxylate N-succinyltransferase
	HE616890.72	HE616890	76430	77329	+	213.458	-0.110545	-1.07964	0.310079	-0.356504	0.721463	0.999872	-	SFHH103_00069	227.752	203.928	conserved hypothetical protein
	HE616890.73	HE616890	77348	78061	-	202.749	0.216163	1.16164	0.286586	0.75427	0.450687	0.999872	-	SFHH103_00070	179.706	218.111	Probable hydrolase
	HE616890.74	HE616890	78164	79078	+	117.923	0.0766687	1.05458	0.281372	0.272482	0.785251	0.999872	-	SFHH103_00071	113.946	120.574	conserved putative integral membrane protein
	HE616890.75	HE616890	79148	80227	+	338.094	0.168015	1.12351	0.313099	0.536618	0.591531	0.999872	ada	SFHH103_00072	304.86	360.25	putative transcription regulator protein
	HE616890.76	HE616890	80164	80991	+	294.769	0.283068	1.21678	0.29705	0.952933	0.340624	0.999872	-	SFHH103_00073	249.689	324.823	putative carboxyvinyl-carboxyphosphonate phosphorylmutase
	HE616890.77	HE616890	81158	82321	+	248.311	0.371766	1.29394	0.243945	1.52398	0.127515	0.999872	-	SFHH103_00074	204.86	277.278	Putative transposase
	HE616890.78	HE616890	82459	83346	-	752.895	-0.180386	-1.13319	0.253341	-0.712027	0.476448	0.999872	argB	SFHH103_00075	821.962	706.85	acetylglutamate kinase
	HE616890.79	HE616890	83539	84078	+	822.958	0.0361739	1.02539	0.336292	0.107567	0.914339	0.999872	-	SFHH103_00076	802.107	836.858	predicted RNA polymerase sigma-70 factor
	HE616890.80	HE616890	84075	84794	+	661.363	0.0572301	1.04047	0.316959	0.18056	0.856713	0.999872	-	SFHH103_00077	638.238	676.78	Conserved hypothetical transmembrane protein
	HE616890.81	HE616890	84987	85544	+	68.0413	0.00182584	1.00127	0.334312	0.00546147	0.995642	0.999872	-	SFHH103_00078	67.6371	68.3108	conserved hypothetical secreted protein
	HE616890.82	HE616890	85702	86199	+	163.29	0.433525	1.35053	0.343469	1.2622	0.206878	0.999872	-	SFHH103_00079	110.918	198.204	peptide-methionine (R)-S-oxide reductase
	HE616890.83	HE616890	86338	86877	-	114.508	0.692435	1.61601	0.285152	2.4283	0.0151697	0.760003	-	SFHH103_00080	75.4363	140.555	conserved hypothetical membrane associated protein
	HE616890.84	HE616890	87020	87673	-	164.769	-0.0169238	-1.0118	0.239877	-0.070552	0.943754	0.999872	engB	SFHH103_00081	166.662	163.507	Probable GTP-binding protein EngB
	HE616890.85	HE616890	87838	89619	-	1732.45	0.0218665	1.01527	0.262383	0.0833382	0.933583	0.999872	yidC	SFHH103_00082	1713.24	1745.25	putative inner membrane protein translocase component YidC
	HE616890.86	HE616890	89616	90002	-	1668.9	-0.0295986	-1.02073	0.324548	-0.0911994	0.927334	0.999872	rnpA	SFHH103_00083	1700.59	1647.76	ribonuclease P protein component
	HE616890.87	HE616890	90035	90169	-	3315.28	-0.138032	-1.1004	0.342554	-0.402951	0.686984	0.999872	rpmH	SFHH103_00084	3668.06	3080.1	50S ribosomal protein L34
	HE616890.88	HE616890	90490	92493	+	246.786	-0.0532549	-1.0376	0.34399	-0.154815	0.876967	0.999872	mcpT	SFHH103_00085	258.245	239.147	methyl-accepting chemotaxis protein McpT
	HE616890.89	HE616890	92682	93479	+	97.9204	-0.34452	-1.26973	0.332829	-1.03513	0.30061	0.999872	-	SFHH103_00086	121.416	82.2566	conserved hypothetical transmembrane protein
	HE616890.90	HE616890	93498	94922	+	151.529	0.0662021	1.04696	0.315013	0.210156	0.833546	0.999872	merA1	SFHH103_00087	146.3	155.016	predicted mercuric reductase MerA1
	HE616890.91	HE616890	94944	96425	+	471.686	0.419265	1.33725	0.253249	1.65554	0.0978148	0.999872	-	SFHH103_00088	377.648	534.377	two component sensor histidine kinase transmembrane protein
	HE616890.92	HE616890	96680	96756	+	158.37	0.276073	1.21089	0.334438	0.825484	0.409097	0.999872	-	SFHH103_RNA00001	129.507	177.612	tRNA-Arg
	HE616890.93	HE616890	96821	97291	-	1560.61	0.307391	1.23747	0.343965	0.893669	0.371499	0.999872	-	SFHH103_00089	1169.52	1821.34	conserved hypothetical protein
	HE616890.94	HE616890	97419	98096	-	2454.74	-0.133013	-1.09658	0.341785	-0.389171	0.697149	0.999872	-	SFHH103_00090	2700.59	2290.83	hypothetical transmembrane protein containing an isoprenylcysteine carboxyl methyltransferase domain
	HE616890.95	HE616890	98292	98396	+	540.698	0.28696	1.22007	0.336592	0.852547	0.393911	0.999872	-	SFHH103_00091	385.244	644.334	hypothetical protein predicted by Glimmer/Critica
	HE616890.96	HE616890	98410	98904	-	586.332	0.200203	1.14886	0.343357	0.583076	0.559842	0.999872	-	SFHH103_00092	484.562	654.179	conserved hypothetical protein
	HE616890.97	HE616890	98885	99871	-	1067.32	0.0920175	1.06586	0.337973	0.272263	0.78542	0.999872	-	SFHH103_00093	998.903	1112.93	aldo/keto reductase
	HE616890.98	HE616890	99965	100549	-	43.4747	-0.0827644	-1.05905	0.343687	-0.240813	0.8097	0.999872	-	SFHH103_00094	46.8512	41.2237	conserved hypothetical protein
	HE616890.99	HE616890	100801	104505	-	2785.56	-0.963603	-1.95017	0.305369	-3.15553	0.00160205	0.196584	putA	SFHH103_00095	4340.95	1748.64	bifunctional PutA protein
	HE616890.100	HE616890	104693	105007	-	237.575	0.36212	1.28531	0.329718	1.09827	0.272086	0.999872	-	SFHH103_00096	184.12	273.212	conserved hypothetical protein
	HE616890.101	HE616890	105098	105904	-	96.5357	0.124815	1.09037	0.277052	0.45051	0.652343	0.999872	-	SFHH103_00097	90.2669	100.715	conserved hypothetical protein
	HE616890.102	HE616890	106088	107122	+	556.427	0.467465	1.38268	0.333028	1.40368	0.160414	0.999872	-	SFHH103_00098	393.748	664.881	proline racemase
	HE616890.103	HE616890	107268	107831	-	1908.21	0.587549	1.50269	0.300462	1.95549	0.0505258	0.999872	-	SFHH103_00099	384.877	2923.76	conserved hypothetical transmembrane protein
	HE616890.104	HE616890	108024	108644	+	143.111	0.260044	1.19751	0.317033	0.820243	0.412078	0.999872	-	SFHH103_00100	121.379	157.599	conserved hypothetical protein
	HE616890.105	HE616890	108636	110519	-	266.779	0.177945	1.13127	0.221564	0.803131	0.421899	0.999872	cyaD1	SFHH103_00101	245.214	281.155	putative adenylate cyclase transmembrane protein
	HE616890.106	HE616890	110525	111229	-	503.31	0.15722	1.11514	0.266212	0.590581	0.554801	0.999872	-	SFHH103_00102	462.805	530.313	putative transcriptional regulator%2C Crp/Fnr family
	HE616890.107	HE616890	111460	111897	+	410.999	0.307067	1.23719	0.333354	0.921143	0.356976	0.999872	-	SFHH103_00103	329.643	465.236	conserved hypothetical membrane protein
	HE616890.108	HE616890	111973	112401	-	82.0707	0.349043	1.27372	0.334497	1.04349	0.296723	0.999872	fucU	SFHH103_00104	63.5962	94.387	putative RbsD/FucU transport protein
	HE616890.109	HE616890	112404	113633	-	801.444	0.295843	1.2276	0.34393	0.860184	0.389687	0.999872	frcR	SFHH103_00105	617.362	924.165	putative ROK family transcriptional regulator
	HE616890.110	HE616890	113902	114927	+	1734.43	0.49165	1.40605	0.343612	1.43083	0.152479	0.999872	frcB	SFHH103_00106	1110.95	2150.09	putative periplasmic binding ABC transporter protein
	HE616890.111	HE616890	115235	116320	+	172.034	-0.202436	-1.15064	0.313019	-0.646719	0.517814	0.999872	frcC	SFHH103_00107	193.716	157.58	ABC transporter permease
	HE616890.112	HE616890	117099	117719	+	61.0059	0.128582	1.09322	0.343678	0.374134	0.708305	0.999872	frcK	SFHH103_00108	55.1616	64.9022	putative fructose transport system kinase
	HE616890.113	HE616890	117870	118907	+	125.55	-0.244366	-1.18457	0.342576	-0.713318	0.475649	0.999872	pyrC	SFHH103_00109	149.917	109.305	dihydroorotase%2C homodimeric type
	HE616890.114	HE616890	118932	119630	+	94.7222	-0.0311681	-1.02184	0.341162	-0.0913588	0.927208	0.999872	pyrE	SFHH103_00110	97.9317	92.5826	orotate phosphoribosyltransferase
	HE616890.115	HE616890	119688	120614	+	82.6987	-0.0676896	-1.04804	0.340908	-0.198557	0.842609	0.999872	frk	SFHH103_00111	88.3765	78.9135	probable fructokinase protein
	HE616890.116	HE616890	121006	122631	-	935.245	-0.191789	-1.14218	0.297684	-0.644268	0.519402	0.999872	pgi	SFHH103_00112	1036.44	867.784	glucose-6-phosphate isomerase
	HE616890.117	HE616890	122804	124504	-	686.017	-0.328559	-1.25576	0.32532	-1.00996	0.312517	0.999872	fadD	SFHH103_00113	830.317	589.818	acyl-CoA synthetase
	HE616890.118	HE616890	124910	126085	+	268.818	0.114985	1.08296	0.255514	0.450015	0.6527	0.999872	-	SFHH103_00114	254.123	278.616	putative transmembrane protein
	HE616890.119	HE616890	126191	128875	+	205.343	0.177853	1.1312	0.337673	0.526702	0.598401	0.999872	kdpD	SFHH103_00115	180.814	221.697	two-component sensor histidine kinase KdpD
	HE616890.120	HE616890	128961	129626	+	53.6478	-0.07969	-1.05679	0.335728	-0.237365	0.812374	0.999872	-	SFHH103_00116	58.6238	50.3304	putative CDP-alcohol phosphatidyltransferase
	HE616890.121	HE616890	129623	130234	+	294.466	0.463723	1.3791	0.291856	1.58888	0.112088	0.999872	-	SFHH103_00117	224.71	340.97	putative acyltransferase protein
	HE616890.122	HE616890	130242	131183	+	2450.04	0.336321	1.26253	0.32086	1.04819	0.294552	0.999872	cdsA2	SFHH103_00118	1966	2772.73	probable phosphatidate cytidylyltransferase
	HE616890.123	HE616890	131245	131625	-	6835.64	0.175722	1.12953	0.343033	0.512259	0.60847	0.999872	-	SFHH103_00119	5927.77	7440.89	putative transcriptional regulator protein
	HE616890.124	HE616890	131639	131893	-	5307.13	0.275513	1.21042	0.343837	0.80129	0.422964	0.999872	-	SFHH103_00120	4094.09	6115.82	hypothetical protein
	HE616890.125	HE616890	132331	133623	+	165.125	-0.477512	-1.39234	0.33526	-1.4243	0.154358	0.999872	-	SFHH103_00121	220.556	128.171	DNA integration/recombination/invertion protein
	HE616890.126	HE616890	134329	134541	+	83.4952	-0.552152	-1.46627	0.287163	-1.92278	0.0545071	0.999872	-	SFHH103_00122	108.345	66.9288	hypothetical protein predicted by Glimmer/Critica
	HE616890.127	HE616890	134658	134975	+	95.0653	-0.928381	-1.90314	0.284964	-3.25789	0.00112245	0.160671	-	SFHH103_00123	142.892	63.181	conserved hypothetical protein
	HE616890.128	HE616890	135703	136647	+	114.397	-0.228425	-1.17156	0.255405	-0.894365	0.371127	0.999872	-	SFHH103_00124	127.741	105.5	Putative DNA primase
	HE616890.129	HE616890	136644	137717	+	152.374	-0.268278	-1.20437	0.282057	-0.951149	0.341529	0.999872	-	SFHH103_00125	173.949	137.99	hypothetical protein predicted by Glimmer/Critica
	HE616890.130	HE616890	137714	138352	+	116.198	-0.239546	-1.18062	0.261214	-0.917051	0.359116	0.999872	rnhA	SFHH103_00126	131.156	106.226	putative ribonuclease HI
	HE616890.131	HE616890	138408	138926	+	304.359	0.0937247	1.06712	0.326357	0.287185	0.773971	0.999872	-	SFHH103_00127	286.062	316.557	hypothetical protein predicted by Glimmer/Critica
	HE616890.132	HE616890	139101	139193	-	171.212	-0.359677	-1.28314	0.338943	-1.06117	0.288612	0.999872	-	SFHH103_00128	215.753	141.519	hypothetical protein predicted by Glimmer/Critica
	HE616890.133	HE616890	139521	139847	-	4754.69	-0.130283	-1.09451	0.342329	-0.380577	0.703517	0.999872	-	SFHH103_00129	5228.1	4439.08	conserved hypothetical protein
	HE616890.134	HE616890	139844	140089	-	3966.87	-0.0379148	-1.02663	0.342554	-0.110683	0.911868	0.999872	-	SFHH103_00130	4105.4	3874.51	conserved hypothetical protein
	HE616890.135	HE616890	140772	142241	+	34.9965	-0.0879848	-1.06288	0.325216	-0.270542	0.786743	0.999872	-	SFHH103_00131	39.254	32.1581	conserved hypothetical protein
	HE616890.136	HE616890	142241	144298	+	58.7159	-0.054218	-1.0383	0.342149	-0.158463	0.874092	0.999872	-	SFHH103_00132	62.0825	56.4715	conserved hypothetical protein
low_expression	HE616890.137	HE616890	144298	144534	+	19.044	-0.0783532	-1.05581	0.289756	-0.270411	0.786844	0.999872	-	SFHH103_00133	21.9604	17.0997	conserved hypothetical protein
	HE616890.138	HE616890	144565	145530	+	44.8052	-0.156332	-1.11445	0.337535	-0.463157	0.643252	0.999872	-	SFHH103_00134	52.5205	39.6616	conserved hypothetical protein
	HE616890.139	HE616890	145556	146551	+	50.4104	0.112471	1.08108	0.304986	0.368773	0.712297	0.999872	-	SFHH103_00135	47.3692	52.4379	putative phage-related protein
	HE616890.140	HE616890	146564	146998	+	26.5358	-0.0584044	-1.04131	0.34357	-0.169993	0.865016	0.999872	-	SFHH103_00136	27.5791	25.8402	hypothetical secreted protein predicted by Glimmer/Critica
low_expression	HE616890.141	HE616890	147071	147250	+	12.2667	-0.075614	-1.05381	0.336967	-0.224396	0.822449	0.999872	-	SFHH103_00137	13.1654	11.6675	hypothetical protein predicted by Glimmer/Critica
low_expression	HE616890.142	HE616890	147247	147570	+	14.3014	0.0738712	1.05254	0.342292	0.215814	0.829133	0.999872	-	SFHH103_00138	13.3572	14.9309	conserved hypothetical protein
low_expression	HE616890.143	HE616890	147570	147788	+	8.6033	0.0281725	1.01972	0.320903	0.0877914	0.930042	0.999872	-	SFHH103_00139	8.36088	8.76491	hypothetical protein predicted by Glimmer/Critica
low_expression	HE616890.144	HE616890	147713	147874	-	6.48155	0.129882	1.0942	0.290908	0.446472	0.655257	0.999872	-	SFHH103_00140	5.09392	7.40664	hypothetical protein predicted by Glimmer/Critica
low_expression	HE616890.145	HE616890	147785	147961	+	6.93799	-0.0948229	-1.06793	0.287171	-0.330197	0.741251	0.999872	-	SFHH103_00141	8.40797	5.95801	hypothetical protein predicted by Glimmer/Critica
low_expression	HE616890.146	HE616890	147958	148560	+	11.2143	-0.0567586	-1.04013	0.317128	-0.178977	0.857956	0.999872	-	SFHH103_00142	12.3478	10.4586	conserved hypothetical protein
low_expression	HE616890.147	HE616890	148557	149159	+	14.1789	0.106357	1.07651	0.313209	0.339573	0.734178	0.999872	-	SFHH103_00143	12.3008	15.4309	conserved hypothetical protein
	HE616890.148	HE616890	149183	150769	+	43.9852	0.0842337	1.06012	0.343648	0.245116	0.806367	0.999872	-	SFHH103_00144	41.3233	45.7598	conserved hypothetical protein
low_expression	HE616890.149	HE616890	150769	151230	+	13.3861	-0.0317141	-1.02223	0.298842	-0.106123	0.915485	0.999872	-	SFHH103_00145	14.2253	12.8266	hypothetical protein
	HE616890.150	HE616890	151234	152580	+	58.3986	-0.079307	-1.05651	0.310718	-0.255238	0.798539	0.999872	-	SFHH103_00146	61.4969	56.333	conserved hypothetical protein
low_expression	HE616890.151	HE616890	152577	152831	+	10.2039	0.0632256	1.0448	0.287817	0.219673	0.826126	0.999872	-	SFHH103_00147	9.27265	10.8247	hypothetical protein predicted by Glimmer/Critica
	HE616890.152	HE616890	152831	155413	+	129.098	-0.0785594	-1.05596	0.32987	-0.238152	0.811763	0.999872	-	SFHH103_00148	136.126	124.413	hypothetical protein predicted by Glimmer/Critica
	HE616890.153	HE616890	155414	157456	+	347.442	0.0498926	1.03519	0.287834	0.173338	0.862386	0.999872	-	SFHH103_00149	337.714	353.927	hypothetical protein predicted by Glimmer/Critica
	HE616890.154	HE616890	157944	159041	+	82.3315	0.0958615	1.0687	0.292194	0.328075	0.742855	0.999872	-	SFHH103_00150	77.5458	85.5221	hypothetical protein predicted by Glimmer/Critica
	HE616890.155	HE616890	159042	159527	+	180.98	0.159778	1.11711	0.337526	0.473378	0.635943	0.999872	-	SFHH103_00151	160.824	194.417	conserved hypothetical protein
	HE616890.156	HE616890	159551	160267	+	46.9083	0.0635502	1.04503	0.344033	0.184721	0.853448	0.999872	-	SFHH103_00152	44.6407	48.4201	conserved hypothetical protein
low_expression	HE616890.157	HE616890	160295	160615	+	19.6052	-0.0929211	-1.06653	0.30301	-0.30666	0.759102	0.999872	-	SFHH103_00153	22.6838	17.5528	hypothetical protein predicted by Glimmer/Critica
	HE616890.158	HE616890	160626	160982	+	54.0428	0.366425	1.28915	0.301173	1.21666	0.223734	0.999872	-	SFHH103_00154	43.574	61.022	hypothetical transmembrane protein predicted by Glimmer/Critica
	HE616890.159	HE616890	161139	161765	+	83.2795	-0.03218	-1.02256	0.291237	-0.110494	0.912017	0.999872	-	SFHH103_00155	84.6011	82.3984	hypothetical transmembrane protein predicted by Glimmer/Critica
	HE616890.160	HE616890	162155	163894	+	367.117	0.120718	1.08728	0.260932	0.462642	0.643621	0.999872	-	SFHH103_00156	345.443	381.567	modification methylase EcaI
	HE616890.161	HE616890	164100	164642	-	1153.06	0.175307	1.1292	0.343629	0.510163	0.609937	0.999872	-	SFHH103_00157	996.224	1257.61	hypothetical protein
	HE616890.162	HE616890	164913	165128	-	191.351	-0.166241	-1.12213	0.321884	-0.516463	0.605531	0.999872	-	SFHH103_00158	211.295	178.055	hypothetical protein
	HE616890.163	HE616890	165819	166088	-	48.7084	0.267773	1.20395	0.320776	0.834766	0.40385	0.999872	-	SFHH103_00159	41.2693	53.6678	hypothetical protein predicted by Glimmer/Critica
	HE616890.164	HE616890	166936	167727	+	28.9795	-0.104359	-1.07502	0.334893	-0.31162	0.755329	0.999872	-	SFHH103_00160	32.6259	26.5486	hypothetical protein predicted by Glimmer/Critica
	HE616890.165	HE616890	167724	168119	+	20.0577	-0.377584	-1.29916	0.341182	-1.1067	0.268426	0.999872	-	SFHH103_00161	27.818	14.8841	hypothetical protein predicted by Glimmer/Critica
low_expression	HE616890.166	HE616890	168262	168337	-	15.4908	-0.164197	-1.12054	0.341547	-0.480744	0.630698	0.999872	-	SFHH103_RNA00002	18.1113	13.7438	tRNA-Thr
	HE616890.167	HE616890	168412	169422	-	1119.51	-0.278626	-1.21304	0.3437	-0.810666	0.417557	0.999872	-	SFHH103_00162	1396.16	935.078	conserved hypothetical protein
	HE616890.168	HE616890	169707	170879	+	418.433	-0.0858356	-1.0613	0.257592	-0.333224	0.738966	0.999872	-	SFHH103_00163	436.4	406.454	conserved hypothetical protein
	HE616890.169	HE616890	170895	171797	-	246.614	-0.268317	-1.2044	0.247673	-1.08335	0.278652	0.999872	-	SFHH103_00164	280.289	224.164	conserved hypothetical protein
	HE616890.170	HE616890	172084	173343	+	157.466	0.133896	1.09725	0.264831	0.505589	0.613145	0.999872	phoR	SFHH103_00165	147.047	164.413	phosphate regulon sensor PhoR
	HE616890.171	HE616890	173537	174571	+	1113.03	-0.582248	-1.49718	0.233897	-2.48934	0.0127982	0.725076	pstS	SFHH103_00166	1432.85	899.821	Phosphate-binding protein PstS
	HE616890.172	HE616890	174669	176153	+	348.336	-0.0665537	-1.04721	0.25919	-0.256776	0.797352	0.999872	pstC	SFHH103_09500	359.305	341.023	PstC
	HE616890.173	HE616890	176150	177472	+	231.61	-0.0828517	-1.05911	0.25991	-0.31877	0.749901	0.999872	pstA	SFHH103_00167	240.315	225.807	phosphate ABC transporter%2C inner membrane subunit PstA
	HE616890.174	HE616890	177486	178301	+	348.522	-0.0721893	-1.05131	0.243239	-0.296784	0.766632	0.999872	pstB	SFHH103_00168	360.825	340.32	ABC phosphate transporter%2C ATPase subunit PstB
	HE616890.175	HE616890	178358	179068	+	232.478	0.173945	1.12814	0.277961	0.625789	0.531453	0.999872	phoU	SFHH103_00169	211.228	246.645	Phosphate transport system protein PhoU
	HE616890.176	HE616890	179118	179801	+	198.133	0.0237611	1.01661	0.238528	0.0996155	0.92065	0.999872	phoB	SFHH103_00170	196.546	199.19	Phosphate regulon transcriptional regulatory protein PhoB
	HE616890.177	HE616890	179898	180416	-	1260.65	-0.163593	-1.12007	0.238163	-0.686895	0.492149	0.999872	-	SFHH103_00171	1361.88	1193.16	conserved hypothetical protein
	HE616890.178	HE616890	180830	182029	+	2452.49	-0.49771	-1.41197	0.304692	-1.63348	0.102368	0.999872	argD	SFHH103_00172	3163.61	1978.41	acetylornithine aminotransferase
	HE616890.179	HE616890	182099	183016	+	1793.35	-0.208631	-1.15559	0.291816	-0.714939	0.474646	0.999872	argF	SFHH103_00173	1999.09	1656.19	ornithine carbamoyltransferase
	HE616890.180	HE616890	183303	184298	+	743.204	-0.242931	-1.18339	0.269775	-0.900494	0.367857	0.999872	hslO	SFHH103_00174	836.467	681.03	Hsp33 protein
	HE616890.181	HE616890	184311	184703	-	1596.17	0.028386	1.01987	0.331156	0.0857178	0.931691	0.999872	apaG	SFHH103_00175	1566.11	1616.2	ApaG
	HE616890.182	HE616890	184815	185429	+	76.7038	0.343791	1.26909	0.314451	1.0933	0.27426	0.999872	-	SFHH103_00176	62.1698	86.3931	predicted CDP-alcohol phosphatidyltransferase
	HE616890.183	HE616890	185483	186667	-	765.01	0.0632993	1.04485	0.274669	0.230457	0.817737	0.999872	metZ	SFHH103_00177	740.648	781.252	O-succinylhomoserine sulfhydrylase
	HE616890.184	HE616890	186865	187962	+	157.668	0.101305	1.07274	0.303281	0.33403	0.738357	0.999872	dcd	SFHH103_00178	149.187	163.322	2'-deoxycytidine 5'-triphosphate deaminase
low_expression	HE616890.185	HE616890	188013	188087	+	17.7845	0.0104396	1.00726	0.342929	0.0304426	0.975714	0.999872	-	SFHH103_RNA00003	17.8724	17.7259	tRNA-Gly
	HE616890.186	HE616890	188203	189054	+	153.045	0.285561	1.21888	0.297583	0.959602	0.337255	0.999872	-	SFHH103_00179	130.325	168.191	predicted extracellular amino acid solute-binding protein
	HE616890.187	HE616890	189186	189596	-	70.2081	0.369047	1.2915	0.280996	1.31335	0.189064	0.999872	-	SFHH103_00180	56.9783	79.0279	conserved hypothetical protein
	HE616890.188	HE616890	189645	190460	-	142.997	0.178149	1.13143	0.283331	0.628767	0.529501	0.999872	-	SFHH103_00181	129.683	151.874	hypothetical conserved transmembrane protein
	HE616890.189	HE616890	190473	191126	-	371.958	0.168662	1.12402	0.293287	0.575075	0.565241	0.999872	-	SFHH103_00182	337.82	394.717	putative transcription regulator protein
	HE616890.190	HE616890	191283	191807	-	284.098	0.0664431	1.04713	0.319598	0.207896	0.83531	0.999872	-	SFHH103_00183	272.456	291.86	putative transcriptional regulator protein
	HE616890.191	HE616890	191976	192449	+	73.613	0.0179415	1.01251	0.328681	0.0545864	0.956468	0.999872	-	SFHH103_00184	73.4073	73.7502	conserved hypothetical protein
	HE616890.192	HE616890	192468	193049	-	140.997	-0.118014	-1.08524	0.328705	-0.359027	0.719575	0.999872	-	SFHH103_00185	152.545	133.299	hypothetical protein
	HE616890.193	HE616890	193156	193452	-	96.7513	0.14023	1.10208	0.316303	0.44334	0.65752	0.999872	-	SFHH103_00186	88.6283	102.167	conserved hypothetical protein
	HE616890.194	HE616890	193738	194190	+	232.539	-0.197368	-1.1466	0.251355	-0.785214	0.432328	0.999872	-	SFHH103_00187	254.954	217.596	Aminoglycoside N(6')-acetyltransferase
	HE616890.195	HE616890	194451	196664	-	567.857	-0.653973	-1.5735	0.334056	-1.95768	0.0502679	0.999872	fadB	SFHH103_00188	822.443	398.133	putative fatty oxidation complex alpha subunit
	HE616890.196	HE616890	196686	197894	-	445.378	-0.490055	-1.4045	0.314827	-1.55659	0.119569	0.999872	fadA	SFHH103_00189	578.045	356.934	acetyl-CoA acetyltransferase
	HE616890.197	HE616890	198006	199802	-	5190.25	-0.165612	-1.12164	0.336024	-0.492858	0.622113	0.999872	-	SFHH103_00190	6112.75	4575.26	acyl-CoA dehydrogenase
	HE616890.198	HE616890	200224	203919	+	526.168	0.275935	1.21078	0.343857	0.80247	0.422281	0.999872	-	SFHH103_00191	414.299	600.747	conserved hypothetical protein
	HE616890.199	HE616890	204308	205234	+	172.65	0.0977018	1.07007	0.253879	0.384836	0.700359	0.999872	-	SFHH103_00192	164.724	177.935	putative transmembrane protein
	HE616890.200	HE616890	205234	206037	+	85.9949	0.00729897	1.00507	0.283599	0.0257369	0.979467	0.999872	-	SFHH103_00193	86.2834	85.8026	hypothetical transmembrane protein
	HE616890.201	HE616890	206206	206442	+	153.969	0.31448	1.24356	0.253975	1.23823	0.21563	0.999872	-	SFHH103_00194	131.005	169.278	putative transcriptional regulator protein
	HE616890.202	HE616890	206439	207164	-	135.948	0.141098	1.10274	0.317082	0.444988	0.656328	0.999872	-	SFHH103_00195	125.295	143.049	conserved hypothetical protein
	HE616890.203	HE616890	207425	210019	-	470.575	0.230748	1.17344	0.251172	0.918688	0.358259	0.999872	lhr	SFHH103_00196	418.813	505.083	putative ATP-dependent helicase protein
	HE616890.204	HE616890	210127	211290	-	218.945	0.33833	1.26429	0.230386	1.46854	0.141959	0.999872	-	SFHH103_00197	184.534	241.886	Putative transposase
	HE616890.205	HE616890	211481	212116	-	326.544	0.400325	1.31981	0.333865	1.19906	0.230503	0.999872	-	SFHH103_00198	244.251	381.406	putative transmembrane protein
	HE616890.206	HE616890	212221	213159	-	393.834	-0.141303	-1.1029	0.330977	-0.426926	0.669433	0.999872	-	SFHH103_00199	431.36	368.817	putative methyltransferase
	HE616890.207	HE616890	213304	213570	+	834.1	-0.706335	-1.63165	0.286881	-2.46212	0.0138119	0.728394	-	SFHH103_00200	1159.42	617.223	conserved hypothetical protein
	HE616890.208	HE616890	213573	214076	+	1069.79	-0.588793	-1.50399	0.258086	-2.28138	0.0225259	0.923955	-	SFHH103_00201	1394.11	853.568	conserved hypothetical protein
	HE616890.209	HE616890	214124	215491	+	398.459	-0.220441	-1.16509	0.278122	-0.792607	0.428007	0.999872	dinF	SFHH103_00202	445.633	367.01	putative transmembrane protein
	HE616890.210	HE616890	215467	216555	-	121.289	0.162182	1.11898	0.337724	0.480221	0.63107	0.999872	pyrD	SFHH103_00203	108.022	130.134	PyrD
	HE616890.211	HE616890	217020	217451	+	1600.84	-0.00657032	-1.00456	0.337869	-0.0194464	0.984485	0.999872	-	SFHH103_00204	1607.99	1596.07	conserved hypothetical protein
	HE616890.212	HE616890	217558	218205	+	164.798	-0.119143	-1.08609	0.26498	-0.44963	0.652977	0.999872	-	SFHH103_00205	175.484	157.675	putative transcription regulator protein
	HE616890.213	HE616890	218349	221855	-	294.934	0.137325	1.09986	0.24449	0.561678	0.574335	0.999872	-	SFHH103_00206	276.06	307.516	two-component sensor histidine kinase protein
	HE616890.214	HE616890	222101	222529	+	702.741	0.259929	1.19742	0.328503	0.791252	0.428797	0.999872	mscL	SFHH103_00207	588.788	778.71	Probable large-conductance mechanosensitive channel transmembrane protein MscL
	HE616890.215	HE616890	222670	223836	+	397.624	-0.50887	-1.42294	0.257783	-1.97403	0.0483788	0.999872	aspB	SFHH103_00208	500.992	328.712	aspartate aminotransferase AspB
	HE616890.216	HE616890	224015	225055	+	164.982	0.183781	1.13586	0.25446	0.722238	0.470148	0.999872	galE	SFHH103_00209	150.526	174.619	UDP-galactose 4-epimerase protein
	HE616890.217	HE616890	225064	225369	-	357.319	0.0134982	1.0094	0.244815	0.0551362	0.95603	0.999872	pchB	SFHH103_00210	354.275	359.348	putative salicylate biosynthesis protein PchB
	HE616890.218	HE616890	225739	226743	-	1258.93	0.453946	1.36978	0.331042	1.37126	0.170293	0.999872	qxtB	SFHH103_00211	663.509	1655.88	Putative quinol oxidase subunit II transmembrane protein QxtB
	HE616890.219	HE616890	226733	228148	-	3036.56	0.350418	1.27493	0.333069	1.05209	0.292759	0.999872	qxtA	SFHH103_00212	1928.06	3775.55	putative quinol oxidase subunit I transmembrane protein QxtA
	HE616890.220	HE616890	228360	229529	-	54.1218	0.147575	1.10771	0.343252	0.429932	0.667245	0.999872	hipO2	SFHH103_00213	47.4736	58.5539	putative hippurate hydrolase protein
	HE616890.221	HE616890	229531	230355	-	37.4589	0.01807	1.0126	0.319902	0.0564861	0.954955	0.999872	occM	SFHH103_00214	36.8115	37.8905	OccM
	HE616890.222	HE616890	230352	231077	-	37.4648	0.000936514	1.00065	0.343808	0.00272395	0.997827	0.999872	-	SfHH103_09510	37.7164	37.2971	ABC transporter permease
	HE616890.223	HE616890	231138	231920	-	142.331	-0.29992	-1.23108	0.343727	-0.872551	0.382908	0.999872	-	SfHH103_09520	177.463	118.91	extracellular solute-binding protein
	HE616890.224	HE616890	231957	232730	-	225.279	0.0735084	1.05227	0.31644	0.232298	0.816306	0.999872	-	SFHH103_00215	216.1	231.398	Amino-acid transport ATP-binding protein
	HE616890.225	HE616890	233002	233616	+	560.277	0.137228	1.09979	0.331673	0.413744	0.679062	0.999872	-	SFHH103_00216	510.764	593.285	HTH-type transcriptional regulator
	HE616890.226	HE616890	233635	234843	+	362.473	0.235293	1.17715	0.330765	0.711361	0.476861	0.999872	-	SFHH103_00217	308.647	398.357	predicted aminotransferase
	HE616890.227	HE616890	234925	236538	+	615.929	0.323635	1.25148	0.295137	1.09656	0.272836	0.999872	ilvB1	SFHH103_00218	510.029	686.53	Putative acetolactate synthase isozyme I large subunit
	HE616890.228	HE616890	236697	237104	+	1689.82	0.129641	1.09402	0.342787	0.378197	0.705284	0.999872	-	SFHH103_00219	1524.37	1800.12	conserved hypothetical protein
	HE616890.229	HE616890	237207	239741	+	2135	0.196492	1.14591	0.340382	0.577269	0.563758	0.999872	secD	SFHH103_00220	1837.42	2333.39	Protein-export membrane protein SecD
	HE616890.230	HE616890	240248	240454	+	1119.86	-0.676578	-1.59834	0.265876	-2.54471	0.0109369	0.661306	-	SFHH103_00221	1517.58	854.716	conserved hypothetical protein
	HE616890.231	HE616890	240763	241773	+	787.911	-0.331101	-1.25797	0.223948	-1.47847	0.139281	0.999872	kpsF	SFHH103_00222	913.658	704.079	sugar isomerase KpsF
	HE616890.232	HE616890	241743	243074	-	109.542	-0.0706102	-1.05016	0.292567	-0.241347	0.809286	0.999872	rkpJ	SFHH103_00223	114.101	106.503	Capsule polysaccharide export protein RkpJ
	HE616890.233	HE616890	243102	244697	-	125.936	0.0960364	1.06883	0.281032	0.341728	0.732556	0.999872	rkpI	SFHH103_00224	120.067	129.849	capsular polysaccharide biosynthesis\export transmembrane protein RkpI
	HE616890.234	HE616890	244807	245610	-	62.7549	0.204279	1.15211	0.329812	0.619381	0.535665	0.999872	rkpH	SFHH103_00225	54.9664	67.9473	Short-chain dehydrogenase/reductase RkpH
	HE616890.235	HE616890	245754	247169	-	672.341	0.275782	1.21065	0.307224	0.897659	0.369367	0.999872	rkpG	SFHH103_00226	568.689	741.442	acyl-transferase protein RkpG
	HE616890.236	HE616890	247166	254668	-	2643.62	0.270348	1.2061	0.263705	1.02519	0.305273	0.999872	rkpA	SFHH103_00227	2290.84	2878.8	type I polyketide synthase RkpA
	HE616890.237	HE616890	255038	256261	+	1460.23	0.409527	1.32825	0.305696	1.33966	0.180357	0.999872	rkpU	SFHH103_00228	1135.73	1676.56	K-antigen export protein RkpU
	HE616890.238	HE616890	256493	257092	+	184.823	-0.172684	-1.12715	0.242367	-0.71249	0.476161	0.999872	pncA	SFHH103_00229	200.257	174.534	pyrazinamidase/nicotinamidase PncA
	HE616890.239	HE616890	257159	258463	+	278.39	0.0810456	1.05778	0.240254	0.337333	0.735866	0.999872	pncB	SFHH103_00230	267.208	285.845	nicotinate phosphoribosyltransferase PncB
	HE616890.240	HE616890	258744	258956	+	576.326	0.157382	1.11526	0.336438	0.467787	0.639937	0.999872	-	SFHH103_00231	514.953	617.242	conserved hypothetical protein
	HE616890.241	HE616890	258975	259286	+	619.519	0.616209	1.53284	0.328952	1.87325	0.0610342	0.999872	-	SFHH103_00232	394.971	769.217	hypothetical protein predicted by Glimmer/Critica
	HE616890.242	HE616890	259497	261761	+	1119.8	0.282682	1.21645	0.312097	0.905751	0.365068	0.999872	-	SFHH103_00233	939.854	1239.76	penicillin-binding protein 1A
	HE616890.243	HE616890	261827	262033	-	34.5897	0.291882	1.22424	0.340148	0.858102	0.390836	0.999872	-	SFHH103_00234	27.7169	39.1716	conserved hypothetical protein
	HE616890.244	HE616890	263075	264211	-	1023.26	0.164135	1.12049	0.343311	0.478095	0.632583	0.999872	-	SFHH103_00235	894.602	1109.02	Putative transmembrane protein
	HE616890.245	HE616890	264432	265520	-	88.5406	-0.0701861	-1.04985	0.300542	-0.233532	0.815349	0.999872	int	SFHH103_00236	92.3362	86.0102	putative prophage integrase
	HE616890.246	HE616890	265689	265814	+	20.7182	-0.488736	-1.40321	0.343982	-1.42082	0.15537	0.999872	-	SFHH103_00237	29.3992	14.9309	hypothetical protein predicted by Glimmer/Critica
	HE616890.247	HE616890	267343	268212	-	245.319	0.0461981	1.03254	0.278427	0.165925	0.868216	0.999872	-	SFHH103_00238	239.087	249.475	hypothetical protein predicted by Glimmer/Critica
	HE616890.248	HE616890	268531	269268	-	58.4565	0.119707	1.08651	0.318216	0.376182	0.706782	0.999872	-	SFHH103_00239	54.4819	61.1063	Putative insertion sequence ATP-binding protein y4bM/y4kI/y4tA
	HE616890.249	HE616890	269281	270831	-	55.0101	-0.163095	-1.11969	0.340768	-0.478609	0.632217	0.999872	-	SFHH103_00240	63.8692	49.104	Putative transposase
	HE616890.250	HE616890	271560	271856	-	52.6129	-0.182059	-1.1345	0.319681	-0.569502	0.569015	0.999872	-	SFHH103_00241	58.4183	48.7426	conserved hypothetical protein
	HE616890.251	HE616890	271856	273478	-	480.378	-0.301256	-1.23222	0.217448	-1.38542	0.165924	0.999872	-	SFHH103_00242	549.038	434.604	Transposase
	HE616890.252	HE616890	273543	274217	-	140.327	-0.0522446	-1.03688	0.295023	-0.177087	0.85944	0.999872	-	SFHH103_00243	144.813	137.336	putative transposase protein
	HE616890.253	HE616890	276696	281084	-	408.265	0.211063	1.15754	0.294798	0.715959	0.474017	0.999872	-	SFHH103_00244	362.777	438.591	hypothetical protein predicted by Glimmer/Critica
	HE616890.254	HE616890	281581	281745	+	64.6714	0.389287	1.30975	0.342447	1.13678	0.25563	0.999872	-	SFHH103_00245	43.0321	79.0976	hypothetical protein predicted by Glimmer/Critica
	HE616890.255	HE616890	283523	284560	-	221.567	-0.029426	-1.02061	0.315477	-0.0932748	0.925685	0.999872	-	SFHH103_00246	225.097	219.214	conserved hypothetical protein
	HE616890.256	HE616890	284535	285614	-	120.008	-0.253017	-1.1917	0.312036	-0.810858	0.417447	0.999872	-	SFHH103_00247	138.006	108.009	hypothetical protein predicted by Glimmer/Critica
low_expression	HE616890.257	HE616890	285744	285863	-	16.5746	0.0963472	1.06906	0.323386	0.297932	0.765755	0.999872	-	SFHH103_00248	14.7501	17.791	hypothetical protein predicted by Glimmer/Critica
	HE616890.258	HE616890	286657	287445	+	25.6849	-0.155146	-1.11353	0.25994	-0.596855	0.550604	0.999872	-	SFHH103_00249	35.5633	19.0994	0
	HE616890.259	HE616890	287455	287919	+	29.0737	-0.00937416	-1.00652	0.125673	-0.0745915	0.94054	0.999872	-	SFHH103_00250	32.3939	26.8602	conserved hypothetical protein
	HE616890.260	HE616890	287958	288617	+	40.0513	-0.0542036	-1.03829	0.247537	-0.218972	0.826672	0.999872	-	SFHH103_00251	46.1415	35.9912	conserved hypothetical protein
	HE616890.261	HE616890	289026	289379	+	71.457	0.186383	1.13791	0.332372	0.560765	0.574958	0.999872	-	SFHH103_00252	62.9267	77.1438	hypothetical trasnposase protein
	HE616890.262	HE616890	289436	290266	-	98.3013	0.0289555	1.02027	0.324786	0.0891526	0.928961	0.999872	-	SFHH103_00253	96.5483	99.47	conserved hypothetical protein
	HE616890.263	HE616890	290263	290655	-	76.9944	0.174477	1.12856	0.337891	0.516372	0.605595	0.999872	-	SFHH103_00254	67.4453	83.3605	conserved hypothetical protein
	HE616890.264	HE616890	291578	293899	-	2475.2	0.16	1.11729	0.337483	0.474098	0.63543	0.999872	-	SFHH103_00255	2204.25	2655.83	hypothetical transmembrane protein predicted by Glimmer/Critica
	HE616890.265	HE616890	294634	295329	-	159.392	-0.00569053	-1.00395	0.304362	-0.0186966	0.985083	0.999872	-	SFHH103_00256	160.781	158.467	conserved hypothetical protein
	HE616890.266	HE616890	295332	296144	-	354.415	-0.145606	-1.1062	0.311117	-0.46801	0.639777	0.999872	-	SFHH103_00257	384.992	334.031	hypothetical protein predicted by Glimmer/Critica
low_expression	HE616890.267	HE616890	297547	297705	+	15.4435	-0.124014	-1.08976	0.333323	-0.372053	0.709853	0.999872	-	SFHH103_00258	17.9195	13.7928	hypothetical protein predicted by Glimmer/Critica
	HE616890.268	HE616890	298667	298741	-	20.3734	-0.597348	-1.51293	0.341451	-1.74944	0.0802151	0.999872	-	SFHH103_RNA00004	32.1345	12.5326	tRNA-Thr
	HE616890.269	HE616890	299004	299222	+	39.743	0.180974	1.13365	0.34333	0.527113	0.598115	0.999872	-	SFHH103_00259	34.214	43.429	conserved hypothetical protein
	HE616890.270	HE616890	299265	300731	+	2914.03	-0.118606	-1.08568	0.272684	-0.434957	0.663594	0.999872	murA	SFHH103_00260	3095.06	2793.34	MurA
	HE616890.271	HE616890	300892	301332	+	383.457	0.404712	1.32382	0.256934	1.57516	0.115219	0.999872	-	SFHH103_00261	308.756	433.258	conserved hypothetical protein
	HE616890.272	HE616890	301367	302671	+	381.935	0.320954	1.24916	0.285291	1.12501	0.260586	0.999872	hisD	SFHH103_00262	318.463	424.249	HisD
	HE616890.273	HE616890	302668	303144	+	134.016	0.199711	1.14847	0.292205	0.683462	0.494315	0.999872	-	SFHH103_00263	119.377	143.775	conserved hypothetical protein
	HE616890.274	HE616890	303156	303617	+	67.0799	0.187191	1.13854	0.33305	0.56205	0.574082	0.999872	-	SFHH103_00264	59.1486	72.3674	putative arsenate reductase protein
	HE616890.275	HE616890	303796	304014	+	289.95	0.207959	1.15505	0.336239	0.618487	0.536255	0.999872	infA	SFHH103_00265	250.415	316.306	Translation initiation factor IF-1
	HE616890.276	HE616890	304062	304682	+	343.878	0.0890898	1.0637	0.308417	0.288862	0.772687	0.999872	maf	SFHH103_00266	327.301	354.929	Maf-like protein
	HE616890.277	HE616890	304689	304901	+	154.405	0.157446	1.11531	0.264292	0.595729	0.551357	0.999872	-	SFHH103_00267	142.549	162.308	zinc-binding protein
	HE616890.278	HE616890	305185	305260	+	51.5524	-0.145608	-1.1062	0.338574	-0.430062	0.667151	0.999872	-	SFHH103_RNA00005	57.5468	47.5562	tRNA-Phe
	HE616890.279	HE616890	305755	306285	+	343.682	0.196518	1.14593	0.33231	0.59137	0.554272	0.999872	-	SFHH103_00268	299.611	373.063	conserved hypothetical protein
	HE616890.280	HE616890	306490	306864	-	106.865	-0.00431908	-1.003	0.33385	-0.0129372	0.989678	0.999872	-	SFHH103_00269	107.16	106.668	conserved hypothetical protein
	HE616890.281	HE616890	307085	307996	-	99.3377	0.17635	1.13002	0.273083	0.645774	0.518426	0.999872	-	SFHH103_00270	90.8422	105.001	putative transcriptional regulatory protein%2C LysR-family
	HE616890.282	HE616890	308189	309481	+	66.3183	-0.0432379	-1.03042	0.315925	-0.136861	0.891141	0.999872	-	SFHH103_00271	68.512	64.8559	conserved hypothetical protein
	HE616890.283	HE616890	309837	314900	-	249.841	-0.0539117	-1.03808	0.339502	-0.158796	0.873829	0.999872	-	SFHH103_00272	263.763	240.56	conserved hypothetical protein
	HE616890.284	HE616890	315631	317688	+	141.449	0.0535403	1.03781	0.245781	0.217837	0.827556	0.999872	-	SFHH103_00273	137.794	143.885	conserved hypothetical protein
	HE616890.285	HE616890	317716	318969	+	61.0095	0.21848	1.16351	0.300015	0.72823	0.466473	0.999872	-	SFHH103_00274	53.6643	65.9063	hypothetical protein predicted by Glimmer/Critica
	HE616890.286	HE616890	319019	320176	+	34.5665	-0.182963	-1.13521	0.328708	-0.556613	0.577792	0.999872	glf	SFHH103_00275	42.4302	29.324	UDP-galactopyranose mutase
	HE616890.287	HE616890	320559	327635	+	245.949	0.124586	1.09019	0.343864	0.362311	0.717119	0.999872	-	SFHH103_00276	220.24	263.088	conserved hypothetical protein
	HE616890.288	HE616890	327620	328693	-	623.382	0.358092	1.28173	0.332306	1.0776	0.281214	0.999872	-	SFHH103_00277	482.029	717.617	HTH-type transcriptional regulator
	HE616890.289	HE616890	329138	329599	-	106.417	0.271911	1.20741	0.28056	0.969174	0.332458	0.999872	-	SFHH103_00278	91.4715	116.381	conserved hypothetical protein
	HE616890.290	HE616890	329682	329870	-	74.5324	0.237694	1.17911	0.304108	0.781611	0.434443	0.999872	-	SFHH103_00279	65.0901	80.8273	conserved hypothetical protein
	HE616890.291	HE616890	330040	330294	-	132.821	-0.0919354	-1.0658	0.235732	-0.389999	0.696537	0.999872	-	SFHH103_00280	138.511	129.027	conserved hypothetical protein
	HE616890.292	HE616890	330491	331783	-	66.7815	0.0929235	1.06653	0.342582	0.271244	0.786203	0.999872	rhaI	SFHH103_00281	61.3659	70.3918	putative sugar isomerase
	HE616890.293	HE616890	331797	333896	-	112.276	0.39322	1.31332	0.310666	1.26573	0.205608	0.999872	rhaD	SFHH103_00282	88.1172	128.383	short chain dehydrogenase
low_expression	HE616890.294	HE616890	333998	334126	-	12.853	-0.0464483	-1.03272	0.33352	-0.139267	0.889239	0.999872	-	SFHH103_00283	13.4548	12.4518	hypothetical protein predicted by Glimmer/Critica
	HE616890.295	HE616890	334098	334910	+	98.2576	0.481042	1.39575	0.264963	1.81551	0.0694458	0.999872	-	SFHH103_00284	75.2848	113.573	Transcription regulator DeoR family
	HE616890.296	HE616890	335039	336028	+	50.0745	-0.0374948	-1.02633	0.344038	-0.108985	0.913215	0.999872	rhaS	SFHH103_00285	52.1301	48.7042	monosaccharide ABC transporter
	HE616890.297	HE616890	336278	337831	+	85.2221	-0.116237	-1.0839	0.332811	-0.349259	0.726895	0.999872	rhaT	SFHH103_00286	92.2556	80.533	ATP-binding component of monosaccharide transport system
	HE616890.298	HE616890	337828	338808	+	58.8796	-0.028764	-1.02014	0.336676	-0.0854353	0.931915	0.999872	rhaP	SFHH103_00287	60.5852	57.7425	ABC transporter monosaccharide permease
	HE616890.299	HE616890	338808	339812	+	118.366	0.100352	1.07204	0.239146	0.419628	0.674757	0.999872	rhaQ	SFHH103_00288	112.756	122.106	ABC transporter monosaccharide permease
	HE616890.300	HE616890	339822	340136	+	20.3706	-0.283347	-1.21702	0.340364	-0.832484	0.405136	0.999872	rhaU	SFHH103_00289	26.2838	16.4285	putative L-rhamnose 1-epimerase
	HE616890.301	HE616890	340139	341509	+	67.1084	0.0938893	1.06724	0.341418	0.274998	0.783317	0.999872	-	SFHH103_00290	61.5543	70.8111	conserved hypothetical protein
	HE616890.302	HE616890	341557	341811	+	82.4685	0.206982	1.15427	0.330616	0.626051	0.531282	0.999872	-	SFHH103_00291	72.0007	89.447	hypothetical protein predicted by Glimmer/Critica
	HE616890.303	HE616890	342199	343809	+	100.237	-0.0217456	-1.01519	0.326705	-0.0665605	0.946932	0.999872	mcpE	SFHH103_00293	103.181	98.2748	Putative chemotaxis methyl-accepting receptor McpE
	HE616890.304	HE616890	343839	344132	+	26.9819	0.18255	1.13489	0.337344	0.54114	0.588411	0.999872	cheX	SFHH103_00294	22.1992	30.1703	putative chemotaxis protein CheX
	HE616890.305	HE616890	344136	344501	+	29.6479	0.363502	1.28655	0.339712	1.07003	0.284605	0.999872	cheY1	SFHH103_00295	19.844	36.1839	two-component response regulator receiver protein
	HE616890.306	HE616890	344521	346824	+	120.702	-0.0270491	-1.01893	0.343947	-0.0786432	0.937316	0.999872	cheA	SFHH103_00296	123.745	118.674	chemotaxis protein CheA
low_expression	HE616890.307	HE616890	346829	347296	+	17.4089	0.422135	1.33991	0.324442	1.30111	0.19322	0.999872	cheW1	SFHH103_00297	9.08088	22.9609	CheW family chemotaxis protein
	HE616890.308	HE616890	347293	348201	+	31.203	0.0674045	1.04783	0.332114	0.202956	0.839169	0.999872	cheR	SFHH103_00298	29.073	32.623	chemotaxis protein methyltransferase CheR
	HE616890.309	HE616890	348198	349250	+	52.0779	0.12888	1.09344	0.325066	0.396472	0.691757	0.999872	cheB	SFHH103_00299	44.163	57.3545	chemotaxis-specific methylesterase CheB
	HE616890.310	HE616890	349250	349639	+	40.1594	0.242198	1.18279	0.343386	0.705323	0.480609	0.999872	cheY2	SFHH103_00300	32.2826	45.4106	chemotaxis regulator protein CheY-like
	HE616890.311	HE616890	349636	350190	+	31.1136	0.0483404	1.03407	0.305726	0.158117	0.874365	0.999872	cheD	SFHH103_00301	29.073	32.474	chemotaxis protein CheD
low_expression	HE616890.312	HE616890	350251	350643	+	14.3674	-0.0429777	-1.03024	0.274651	-0.156481	0.875654	0.999872	-	SFHH103_00302	15.6653	13.5022	conserved hypothetical protein
	HE616890.313	HE616890	351115	352794	+	104.795	0.00471632	1.00327	0.341156	0.0138245	0.98897	0.999872	fliF	SFHH103_00303	104.617	104.914	flagellar M-ring protein FliF
	HE616890.314	HE616890	353649	354386	+	765.083	0.23703	1.17856	0.338533	0.700169	0.483822	0.999872	visN	SFHH103_00304	641.2	847.672	VisN
	HE616890.315	HE616890	354397	355137	+	587.496	0.311445	1.24095	0.328102	0.949231	0.342503	0.999872	-	SFHH103_00305	475.131	662.406	LuxR family transcriptional regulator
	HE616890.316	HE616890	355268	355708	-	70.9766	0.201809	1.15014	0.331029	0.609642	0.542099	0.999872	-	SFHH103_00306	62.4455	76.6639	conserved hypothetical protein
	HE616890.317	HE616890	355711	356793	-	146.279	0.127207	1.09218	0.274564	0.463306	0.643145	0.999872	flhB	SFHH103_00307	137.633	152.043	Flagellar biosynthetic protein FlhB
	HE616890.318	HE616890	357120	358151	-	44.7607	0.0388131	1.02727	0.338569	0.114639	0.908731	0.999872	fliG	SFHH103_00308	43.3891	45.6752	Flagellar motor switch protein FliG
	HE616890.319	HE616890	358180	358797	-	49.1194	0.102693	1.07378	0.316345	0.324622	0.745467	0.999872	fliN	SFHH103_00309	42.4841	53.5428	Flagellar motor switch protein FliN
	HE616890.320	HE616890	358817	359764	-	32.9606	-0.0771024	-1.0549	0.334857	-0.230254	0.817894	0.999872	fliM	SFHH103_00310	36.0847	30.878	Flagellar motor switch protein FliM
	HE616890.321	HE616890	359769	360647	-	46.8585	0.287147	1.22023	0.343658	0.835561	0.403402	0.999872	motA	SFHH103_00311	35.8458	54.2004	flagellar motor protein MotA
	HE616890.322	HE616890	360830	361609	+	28.451	-0.211628	-1.15799	0.331349	-0.638686	0.523027	0.999872	-	SFHH103_00312	35.7011	23.6176	conserved hypothetical protein
	HE616890.323	HE616890	361611	362336	+	24.82	-0.13782	-1.10024	0.339714	-0.405695	0.684967	0.999872	flgF	SFHH103_00313	28.4472	22.4018	Flagellar basal-body rod protein FlgF
	HE616890.324	HE616890	362403	363803	+	53.5552	0.224448	1.16833	0.332263	0.675514	0.499349	0.999872	fliI	SFHH103_00314	40.7043	62.1224	flagellum-specific ATP synthase FliI
	HE616890.325	HE616890	363806	364357	+	35.309	0.250749	1.18982	0.334087	0.750551	0.452923	0.999872	-	SFHH103_00315	26.2838	41.3258	conserved hypothetical protein
	HE616890.326	HE616890	364549	364929	+	43.0136	-0.224681	-1.16852	0.333072	-0.674573	0.499947	0.999872	flgB	SFHH103_00316	49.9093	38.4164	Flagellar basal-body rod protein FlgB
low_expression	HE616890.327	HE616890	364935	365354	+	16.053	0.0396456	1.02786	0.312426	0.126896	0.899023	0.999872	flgC	SFHH103_00317	15.2347	16.5985	Flagellar basal-body rod protein FlgC
	HE616890.328	HE616890	365354	365689	+	20.5296	0.00845538	1.00588	0.273565	0.0309081	0.975343	0.999872	fliE	SFHH103_00318	20.3286	20.6637	Flagellar hook-basal body complex protein FliE
	HE616890.329	HE616890	365701	366489	+	29.3754	0.0320795	1.02248	0.295494	0.108562	0.91355	0.999872	flgG	SFHH103_00319	28.0166	30.2813	Flagellar basal-body rod protein FlgG
	HE616890.330	HE616890	366508	367014	+	30.7114	0.0354363	1.02487	0.249907	0.141798	0.88724	0.999872	flgA	SFHH103_00320	27.9729	32.5371	flagellar protein FlgA
	HE616890.331	HE616890	367011	368126	+	35.5586	0.249971	1.18918	0.329884	0.757753	0.448599	0.999872	flgI	SFHH103_00321	25.759	42.0917	Flagellar P-ring protein FlgI
low_expression	HE616890.332	HE616890	368123	368662	+	19.1045	-0.275546	-1.21045	0.331963	-0.83005	0.40651	0.999872	-	SFHH103_00322	25.4662	14.8634	conserved hypothetical protein
	HE616890.333	HE616890	368659	369369	+	48.1345	0.0500532	1.0353	0.317805	0.157496	0.874854	0.999872	flgH	SFHH103_00323	46.6055	49.1538	Flagellar L-ring protein FlgH
	HE616890.334	HE616890	369381	369872	+	42.6121	0.00757328	1.00526	0.331882	0.0228192	0.981794	0.999872	fliL	SFHH103_00324	42.6657	42.5765	flagellar transmembrane protein FliL
	HE616890.335	HE616890	369927	370664	+	119.632	-0.127055	-1.09206	0.333517	-0.380956	0.703236	0.999872	fliP	SFHH103_00325	130.799	112.187	Flagellar biosynthetic protein FliP
	HE616890.336	HE616890	370949	371944	+	601.637	0.406054	1.32506	0.285881	1.42036	0.155502	0.999872	flaC	SFHH103_00326	477.514	684.385	Flagellin domain protein
	HE616890.337	HE616890	372192	373187	+	613.806	0.121733	1.08804	0.292351	0.416394	0.677122	0.999872	flaB	SFHH103_00327	574.324	640.127	flagellin domain protein
	HE616890.338	HE616890	373501	374499	+	218.721	0.291361	1.22379	0.27415	1.06278	0.287882	0.999872	flaA	SFHH103_00328	187.007	239.864	Flagellin domain protein
	HE616890.339	HE616890	374814	375776	+	132.997	-0.0241191	-1.01686	0.282585	-0.0853516	0.931982	0.999872	flaD	SFHH103_00329	135.244	131.499	Flagellin domain protein
[truncated: 6,676 more rows]

## Sheet: TtsI-
	Supplementary Data 2. Whole genome differential expression in S. fredii HH103 strains when cultures are supplemented with genistein.
[truncated: 7,014 more rows]

[truncated: 3 more sheets: Wild-type dif expressed, NodD1- dif expressed, TtsI- dif expressed]
