# Supplementary material for: A transcriptomic analysis of the effect of genistein on Sinorhizobium fredii HH103 reveals novel rhizobial genes putatively involved in symbiosis
Source: Sci Rep. 2016 Aug 19;6:31592. doi: 10.1038/srep31592 (PMC4990936; doi:10.1038/srep31592)
Supplement: Supplementary Data 3 [file srep31592-s3.xls]

## Sheet: Genes and primers sequences
	Supplementary Data 3. Selected genes and primer sequences for qRT-PCR asssays. Correlation degrees between RNA-Seq and qRT-PCR experiments.
					RNA-seq Fold Change			qRT-PCR Fold Change
Replicon	Locus Tag	Gene name	Forward (5`-> 3´)	Reverse (5`-> 3´)	Wild-type	NodD1-	TtsI-	Wild-type	NodD1-	TtsI-
pl. d	psfHH103d_373	-	TCGACGATTCAATAAGGGTG	CATATCCTCTCCGCAATAGC	19.3	1.58	32.44	15.45	2.3	100.19
pl. d	psfHH103d_126	nodA	ACGTCATGTATCCGGTGCTGCA	CGTTGGCGGCAGGTTGAGA	17.65	0.628931	14.68	30.31	1.49	20.42
pl. d	psfHH103d_161	-	AGAATGTCGCATACCTCTTAG	GTGAAGGCTGTTATCCCATC	21.58	0.793651	22.37	15.85	2.34	33.05
pl. d	psfHH103d_448	-	ACTCTCAAGAGCAGGATTAGG	ACCATCGGGAGTAGTATCAGT	27.06	0.869565	28.73	171.06	2.48	144.34
pl. d	psfHH103d_229	-	GCTACGCATCAAAGTGGAAG	GTTGGGGTTCTCAAAGATGAA	37.99	0.826446	23.89	39.26	1.59	89.26
pl. d	psfHH103d_257	-	ACAGACAGCTAAATTCTCTGC	GATGTTGTCATCCTCTGGATA	24.69	0.769231	31.5	63.79	1.37	118.87
pl. d	psfHH103d_208	-	GATCTCAGGCTTTCACAGAC	CGTCCTCTGACGGTTTCATG	17.43	0.763359	39.14	25.93	1.81	86.62
pl. d	psfHH103d_367	syrM	GTTCAATGACGATCTCTTGGT	ATTGCCATAGTTACCTTCGAC	5.81	0.581395	9.29	6.51	1.71	8.47
pl. d	psfHH103d_292	gunA	GTGGCTTTCAATATCGGG	CGGTGTAGTTTGTCCAGA	5.21	0.854701	2.11	5.49	2.06	1.64
pl. d	psfHH103d_327	nopL	GAGCTGGATCATGGCAA	ATGCTGCCAATCAAGCA	4.56	0.350877	2.31	43.01	1.9	1.84
pl. d	psfHH103d_3504	nopC	CAAAGGGGGGCATGGA	CAACCGATCGAAGAGCTA	6.29	0.396825	1.63	22.52	2.14	2.33
pl. d	psfHH103d_306	-	CTTCACAGTTACGGAGGA	GCGTTCGCGAGATCAAAA	20.53	1.21	23.27	103.01	1.3	165.04
pl. d	psfHH103d_275	-	GAGCGCAATATCGCATGT	CTCAACCAACGACACGAA	3.45	0.689655	1.42	1.51	0.833333	0.531915
pl. d	psfHH103d_255	-	AGGCGGTTACATTGCTAC	ATCCCACTGCACCACTTT	3.39	0.877193	3	3.65	1.2	9.51
pl. c	SFHH103_04163	nopI	ACGTGGGTGGAAACGA	GACGAATCTGTCTCGACA	3.13	0.819672	1.82	24.82	2.39	2.06
pl. e	SFHH103_05321	-	AAGACGGAGATCCACCAG	GTCCAGCATCGTTTCCAC	0.18	0.24	0.17	0.14	0.15	0.1
Chr	SFHH103_00346	flgJ	TGCTGAATTCCTCGGAAG	CAGCATCGACTTGACGAA	7.57	0.769231	2.07	5.65	0.662252	0.420168
Chr	SFHH103_00387	fbpA	CACCTACGAGGAACTTGC	TTGGAGAGATTGTCCCTG	1.03	0.29	0.11	1.07	0.03	0.03
Chr	SFHH103_02192	-	AATGCGGTCCTGACCAAT	ACCCTTGAGCGTGTCATT	6.9	0.613497	11.64	68.04	0.813008	19.2
