# Supplementary material for: A transcriptomic analysis of the effect of genistein on Sinorhizobium fredii HH103 reveals novel rhizobial genes putatively involved in symbiosis
Source: Sci Rep. 2016 Aug 19;6:31592. doi: 10.1038/srep31592 (PMC4990936; doi:10.1038/srep31592)
Supplement: Supplementary Data 4 [file srep31592-s4.xls]

## Sheet: NB
Supplementary Data 4. 36 Sinorhizobium fredii HH103 ORFs are regulated by genistein via NodD1 and located downstream nod boxes ab.
Locus-tag/gene name	NBc	Annotation	Inductiond	(Putative?) function	Symbiotic information in rhizobia (Reference)
psfHH103d_373	1	Hyp. protein	19.3	-	No
psfHH103d_372	1	Squalene/phytoene synthase (HpnC)	18.3	Hopanoid synthesis?	Inactivation of genes related to hopanoid synthesis affects negatively to the interaction of Bradyrhizobium with host-legumes (Silipo et al. 2014; Kulkarni et al. 2015)
psfHH103d_371_5	1	Squalene/phytoene synthase (HpnD)	5	Hopanoid synthesis?
psfHH103d_371	1	Flavoprotein oxidoreductase	3	Hopanoid synthesis?
psfHH103d_370	1	Squalene-hopene cyclase	4.1	Hopanoid synthesis?
psfHH103d_381/nodZ	2	LCO fucosyl transferase	3.5	Fucosylation of LCOs	S. fredii HH103 nodZ polar mutant: Affect competitiveness to nodulate soybean in S. fredii HH103 (Lamrabet et al., 1999).
psfHH103d_380/noeI	2	GDP-mannose 4,6, dehydratase	3.7	Fucosylation of LCOs
psfHH103d_379/nolK	2	Nucleotide sugar epimerase/dehydrogenase	2.6	Fucosylation of LCOs
psfHH103d_126/nodA	8	N-acyltransferase	17.7	Synthesis of LCOs backbone	nodABC are essential for nodulation in most rhizobia (revised by van Rhijn and Vanderleyden 1995; Oldroyd 2013)
psfHH103d_127/nodB	8	Chitooligosaccharide deacetylase	11.1	Synthesis of LCOs backbone
psfHH103d_128/nodC	8	N-acetylglucosaminyltransferase	3.6	Synthesis of LCOs backbone
psfHH103d_129/nodI	8	ABC-transporter ATP-binding protein	4	LCO export	Mutations in nodIJ result in a delay of nodulation in several rhizobia such as R. leguminosarum and A. caulinodans (revised by van Rhijn and Vanderleyden 1995)
psfHH103d_130/nodJ	8	ABC-transporter permease	2.9	-
psfHH103d_131/nolO´	8	Truncated carbamoyl transferase	2.6	Pseudogene	S. fredii HH103 nolO´mutant: No effect on symbiosis in S. fredii HH103 (Madinabeitia et al., 2002). No effect on nodulation ability of S. fredii NGR234 (Jabbouri et al., 1998).
psfHH103d_132/noeI	8	Methyltransferase	2.4	Methylation of LCOs	S. fredii HH103 noeI mutant: Affect competitiveness to nodulate soybean in S. fredii HH103 (Madinabeitia et al., 2002).
psfHH103d_118	9	Cons. Hyp. Protein	10.3	-	No
psfHH103d_117	9	Cons. Hyp. Protein	8.1	-	No
psfHH103d_116	9	Oxido-reductase	4.5	-	No
psfHH103d_161	10	Cons. Hyp. Protein	21.6	Polysaccharide inhibition?	No
psfHH103d_448	13	Hyp. Protein (contains a REC domain typical of two-component systems)	27.1	Gene expression regulation?	No
psfHH103d_447	13	Cons. Hyp. Protein	5.3	-	No
psfHH103d_229	14	Putative iron-sulfur cluster assembly accessory protein	38		No
psfHH103d_228	14	Cons. Hyp. Protein	29.3	-	No
psfHH103d_227/fixA	14	Electron transfer flavoprotein, beta subunit	8.9	Electron transfer to nitrogenase?	S. meliloti fixA polar mutant: N2 fixation abolished in S. meliloti-alfalfa symbiosis (Earl et al., 1987). R. leguminosarum bv. trifolii fixA polar mutant: N2 fixation abolished on symbioses with Trifolium (Earl et al., 1987; Miller et al., 2007).
psfHH103d_226/fixB	14	Electron transfer flavoprotein, alpha subunit	6.7	Electron transfer to nitrogenase?
psfHH103d_225/fixC	14	Oxidoreductase	7.8	Electron transfer to nitrogenase?
psfHH103d_224/fixX	14	Ferredoxin-like protein	6.3	Electron transfer to nitrogenase?
psfHH103d_257/y4wE	15	Histidinol-phosphate aminotransferase	24.7	AIA synthesis?	S. fredii NGR234 y4wE mutant: No effect on symbiosis with Vigna unguiculata and Tephrosia vogelii (Theunis et al., 2004).
psfHH103d_208	17	ABC-type transport system, periplasmic component	17.4	-	No
psfHH103d_323/ttsI	18	Transcriptional regulator of late flavonoid-inducible functions	10.1	Induction of symbiotic T3SS	S. fredii HH103 ttsI mutant: affect symbiotic performance with different host-legumes (López-Baena et al., 2008). Affect symbiotic performance with different host-legumes (Staehelin and Krishnan, 2015).
psfHH103d_324/rhcC2	18	Component of the T3SS	3.8	T3SS	No
psfHH103d_325	18	Conserved putative lipoprotein of 20.5 kDa, similar to pilus assembly protein CpaD	2.2	T3SS?	No
psfHH103d_326	18	Putative transposase IS116/IS110/IS902 family	1.5	-	S. fredii HH103 transposase mutant: Affect symbiotic performance with soybean in S. fredii HH103 (our unpublished results).
psfHH103d_367/syrM	19	LysR family HTH-type transcriptional regulator	5.8	Regulation of symbiotic genes	S. meliloti syrM mutant: no optimal nodulation on alfalfa (Kondorosi et al., 1991).
psfHH103d_368	19	Cons. Hyp. Protein containing an HTH domain (XRE family transcriptional regulator)	2.7	-	No
psfHH103d_369	19	Cons. Hyp. Protein (putative ACC deaminase)	3.3	Reduction of ethylene levels?	A heterologous ACC-deaminase in Rhizobium sp TAL 1145 enhanced nodulation in Leucaena (Tittabutr et al., 2008).
a All these genes are induced by NodD1.
b All these genes are located on the pSym (pSfHH103d).
c According to Vinardell et al. 2015.
d Fold induction with respect to non-induced cultures.
		We considered differentially expressed genes those with a fold change of +-3.
		In red genes up-regulated.
		In blue genes down-regulated.
		In light red functions up-regulated with a fold change of between +2 and +3.
		In light blue functions up-regulated with a fold change of between -2 and -3.

## Sheet: TB
Supplementary Data 4. 35 Sinorhizobium fredii HH103 ORFs are regulated by genistein via NodD1-TtsI and located downstream tts boxes ab.
Locus-tag/gene name	TBc	Annotation	Inductiond	(Putative?) function	Symbiotic information in rhizobia
SFHH103_04201/nopM2	1	Nodulation outer protein NopM2, putative T3SS effector; Leucine-rich repeat, typical subtype E3 ubiquitin-protein ligase SlrP-like, IpaH-like	2.1	NEL E3 ubiquitin ligase	S. fredii NGR234 nopM mutant: No effect on Flemingia congesta and Tephrosia vogelii, slight positive effect in Pachyrrhizus tuberosus, negative effect in Lablab purpureus and minor positive effect in Crotalaria juncea (Kambara et al., 2009; Xin et al., 2012). Nicotiana benthamiana plants transiently expressing nopM showed reduced production of reactive oxygen species (ROS) in response to flg22 an…
SFHH103_04163/nopI	2	Putative nodulation outer protein similar to NopP	3.1	-	No
SFHH103_04165	2	Putative truncated reverse transcriptase, N-terminal part	3.8	-	No
SFHH103_04166	2	Putative truncated reverse transcriptase, middle part	3.7	-	No
SFHH103_04167	2	Putative truncated reverse transcriptase, C-terminal part	3.7	-	No
psfHH103d_90/nopM	3	Nodulation outer protein NopM, 100% identical to NopM2	2.2	NEL E3 ubiquitin ligase	S. fredii NGR234 nopM mutant: No effect on Flemingia congesta and Tephrosia vogelii, slight positive effect in Pachyrrhizus tuberosus, negative effect in Lablab purpureus and minor positive effect in Crotalaria juncea (Kambara et al., 2009; Xin et al., 2012). Nicotiana benthamiana plants transiently expressing nopM showed reduced production of reactive oxygen species (ROS) in response to flg22 an…
psfHH103d_287/nopD	4	Nodulation outer protein NopD, putative T3SS effector which contains a peptidase_C48 domain	7.7	C48 peptidase?	Homologues to NopD involved in the incompatibility between the B. japonicum strains Is-34 and USDA61 and Rj4 soybean genotypes (Tsurumaru et al., 2015) and probably in the capacity of USDA61 to nodulate soybean in the absence of Nod factors (Okazaki et al., 2013). Mesorhizobium loti msi059 and mlr6316 mutants (Msi059 and Mlr6316 homologous to NopD): delayed nodulation kinetics in Lotus corniculat…
psfHH103d_292/gunA	5	Putative T3SS protein with glycosyl hydrolase activity.	5.2	Cellulase activity?	GunA2 in B. japonicum USDA110 shows cellulase activity. USDA110 gunA or gunA2 mutants: no effect in symbiosis (Caldelari-Baumberger et al., 2003).
psfHH103d_293	5	Hyp. protein	6.5	-	No
psfHH103d_335/nopX	8	Nodulation outer protein NopX, probable subunit of type III translocon	9.7	Translocation of type III efectors?	S. fredii HH103 nopX mutant: Reduced nodulation in soybean cv. Peking. Host-range extended for nodulation of E. variegata and E. vespertilio (Bellato et al., 1997). S. fredii USDA257 nopX mutant: Nops secretion strongly reduced (Krishnan et al., 1995). Host-range extended for nodulation of the American soybean cv. McCall (Meindhart et al., 1993) and Erythrina variegata and E. vespertilio (Bellato…
psfHH103d_333 (y4yB)	8	Cons. Hyp. Protein containing a ParB-nuclease domain	10.3	-	S. fredii USDA257 single or double y4yA and y4yB mutants: No effect on Nops secretion and on nodulation with soybean cv. McCall (Jiang and Krishnan, 2000).
psfHH103d_332 (y4yA)	8	Gene fragments, part 1 of 2 and 2 of 2 of type III pyridoxal 5-phosphate (PLP)-dependent enzyme putative decarboxylase	7.9	-	S. fredii USDA257 single or double y4yA and y4yB mutants: No effect on Nops secretion and on nodulation with soybean cv. McCall (Jiang and Krishnan, 2000).
psfHH103d_331	8	-	4.5	-	No
psfHH103d_330 (y4xP)	8	Putative cysteine synthase	4.1	-	S. fredii USDA257 non polar y4xP mutant: Reduced cysteine synthase activity. No effect on Nops secretion. Not involved in cultivar specificity (Lorio et al., 2006).
psfHH103d_329 (y4xO)	8	Putative NAD/NADP octopine/nopaline dehydrogenase	3.3	-	No
psfHH103d_327/nopL	9	Nodulation outer protein NopL, putative T3SS Rhizobium-specific effector.	4.6	Interference with the host MAPK signaling	S. fredii NGR234 nopL mutant: No effect on P. tuberosus, T. vogelii and L. purpureus and slight negative effect on F. congesta (Marie et al., 2003). NopL is phosphorylated by plant kinases in four Ser residues (Bartsev et al., 2003; Zhang et al., 2011). Transgenic N. tabacum plants expressing nopL and infected with potato virus Y showed reduced levels of chitinase and β-1,3-glucanase. Transgenic …
psfHH103d_337/nopB	10	Nodulation outer protein NopB, Type III-secreted protein, pilus subunit	21.9	Component of the T3SS apparatus?	S. fredii USDA257 nopB mutant: Nops secretion abolished (Krishnan et al., 1995). Host-range extended for nodulation of soybean cv. McCall (Meindhart et al., 1993). Host-range extended for nodulation of E. fusca Loureiro, E. variegata and E. vespertilio (Krishnan and Pueppke, 1993). Nonpolar nopB mutant: Negative effect on nodulation with soybean cv. Peking and M. atropurpureum and no effect on V.…
psfHH103d_338/rhcJ	10	Outer membrane protein RhcJ; component of type III secretion apparatus	25.3	Component of the T3SS apparatus	S. fredii HH103 rhcJ mutant: Negative effect on nodulation with American and Asiatic soybeans. Host-range extended for nodulation of E. variegata (de Lyra et al., 2006). S. fredii USDA257 rhcJ: Nops secretion abolished (Kovács et al., 1994). Host-range extended for nodulation of soybean cv. McCall (Meindhart et al., 1993).
psfHH103d_339/nolU	10	Nodulation protein NolU; possibly linked to type III secretion	20.1	Component of the T3SS apparatus?	S. fredii USDA257 nolU mutants: Host-range extended for nodulation of soybean cv. McCall (Meindhart et al., 1993). Host-range extended for nodulation of E. fusca Loureiro, E. variegata and E. vespertilio (Krishnan and Pueppke, 1994).
psfHH103d_340/rhcL	10	Nodulation protein RhcL; putative regulator of RhcN activity in type III secretion	12.5	Component of the T3SS apparatus?	S. fredii USDA257 rhcL mutants: Host-range extended for nodulation of soybean cv. McCall (Meindhart et al., 1993).
psfHH103d_341/rhcN	10	ATPase RhcN for type III secretion	17.3	Component of the T3SS apparatus?	S. fredii USDA257 rhcN mutant: Negative effect in soybean cv. Peking and M. atropurpureum and no effect in V. unguiculata. Host-range extended for nodulation of soybean cv. McCall (Krishnan et al., 2003). S. fredii NGR234 rhcN mutant: Nops secretion abolished. Positive effect on nodulation with P. tuberosus and C. juncea, no effect on V. unguiculata and Leucaena leucocephala and negative effect i…
psfHH103d_342	10	Conserved hypothetical 20.4 kDa protein; possibly linked to type III secretion	11.9	-	No
psfHH103d_343/rhcQ	10	Component RhcQ of type III secretion apparatus	13.1	Component of the T3SS apparatus?	No
psfHH103d_344/rhcR	10	Inner membrane protein RhcR; component of type III secretion apparatus	8.9	Component of the T3SS apparatus?	No
psfHH103d_345/rhcS	10	Inner membrane protein RhcS; component of type III secretion apparatus	8.8	Component of the T3SS apparatus?	No
psfHH103d_346/rhcT	10	Inner membrane protein RhcT; component of type III secretion apparatus	6.6	Component of the T3SS apparatus?	No
psfHH103d_347/rhcU	10	Inner membrane protein RhcU; component of type III secretion apparatus	5.5	Component of the T3SS apparatus?	No
psfHH103d_348	10	Hyp. Protein	4.2	-	No
psfHH103d_349/nopP	11	Nodulation outer protein NopP; Rhizobium-specific type III effector	5.5	Phosphorylated by plant kinases	S. fredii HH103 nopP mutant: Positive effect on nodulation with soybean cv. Williams and strong negative effect on E. variegata (López-Baena et al., 2009). NopP is phosphorylated by plant kinases (Skorpil et al., 2005). S. fredii NGR234 nopP mutant: Negative effect on nodulation with P. tuberosus, no effect with F. congesta and slight positive effect with V. unguiculata (Ausmees et al., 2004). Ne…
psfHH103d_3504/nopC	12	Nodulation outer protein NopC; Rhizobium-specific type III effector	6.3	Effector protein	S. fredii HH103 nopC mutant: Negative effect on nodulation with soybean cv. Williams and positive effect on V. unguiculata (Jiménez-Guerrero et al., 2015).
psfHH103d_3506/nopA	12	Nodulation outer protein NopA, Type III-secreted protein, pilus subunit	4.8	Component of the T3SS apparatus?	S. fredii USDA257 nopA mutant: negative effect on nodulation with V. unguiculata and soybean cv. Peking. Host-range extended for nodulation of soybean cvs. McCall and Williams (Kim and Krishnan, 2014). S. fredii NGR234 nopA mutant: No effect on nodulation with L. leucocephala, positive effect on P. tuberosus and negative effect on T. vogelii and V. unguiculata (Deakin et al., 2005).
psfHH103d_351	12	Conserved hypothetical 31.2 kDa membrane protein; possibly linked to type III secretion	7.2	-	No
psfHH103d_352/rhcV	12	Inner membrane protein RhcV; component of type III secretion apparatus	4.8	Component of the T3SS apparatus	No
psfHH103d_353/y4yS	12	Required for the formation of the T3SS secretin (RhcC2) complex. Y4yS presents a tetratricopeptide repeat (TPR) domain, a signal peptide and a canonical lipobox LGCC in the N-terminal sequence (Mercante et al., 2015)	5.6	-	M. loti MAFF303099 y4yS mutant: Nops secretion abolished. More competitive than the wild-type in L. tenuis cv. Esmeralda (Mercante et al., 2015).
psfHH103d_363/nopT	13	Putative nodulation outer protein NopT, peptidase_C58 cysteine protease	4.5	-	S. fredii NGR234 nopT mutant: Positive effect on nodulation with C. juncea and negative effect on T. vogelii and P. vulgaris (Dai W-J et al., 2008).
a All these genes are induced by NodD1 and TtsI.
b With the exception of genes linked to TB1 and TB2, all these genes are located on the pSym (pSfHH103d).
c According to Vinardell et al. 2015.
d Fold induction with respect to non-induced cultures.
		We considered differentially expressed genes those with a fold change of +-3.
		In red genes up-regulated.
		In blue genes down-regulated.
		In light red functions up-regulated with a fold change of between +2 and +3.
		In light blue functions up-regulated with a fold change of between -2 and -3.

## Sheet: Others
Supplementary Data 4. 30 Sinorhizobium fredii HH103 ORFs are regulated by genistein but are not dependent on nod or tts boxes.
Locus-tag/gene name	Annotation/putative function	Fold Change	Fold Change	Fold Change
Chromosome		Wild-type	NodD1-	TtsI-
SFHH103_00346/flgJ	Flagellar protein FlgJ	7.6	-1.3	2.1
SFHH103_00347	Cons. Hyp. Protein	7	-1.3	1.5
SFHH103_00348	Cons. Hyp. Protein	4.3	1.1	1.2
SFHH103_00450	Transcriptional regulator LysR family	-3.5	-1.5	-3
SFHH103_00451	Cons. Hyp. Protein	-6.6	-2.2	-5.1
SFHH103_00799	Putative membrane permease containing two EamA domains	-3.3	-1.4	-2.5
SFHH103_00841/ligE	Beta-aryl ether-cleaving enzyme, containing glutathione S-transferase, C-terminal and N-terminal domains	7.8	-1.5	8.4
SFHH103_00844	Cons. Hyp. Protein containing a CGNR zinc finger (DNA-binding) and a Zn-ribbon-like motif, possibly RNA-binding	3.2	1.7	1
SFHH103_01317	Siderophore biosynthesis protein IucA/IucC family	-3.2	1.1	1.2
SFHH103_01920	NAD(P)-dependent oxidoreductase	4.6	-2.6	1.5
SFHH103_02192	Cons. Hyp. Protein; Ca2+-binding protein, RTX toxin-related/ Peptidase M10 serralysin C terminal	6.9	-1.6	11.6
SFHH103_02323/hmuU	Permease protein, hemin ABC transporter	-3.3	1.2	1.3
SFHH103_03274	Multidrug resistance protein	3	2.4	2.7
SFHH103_03749	Transcriptional regulator TetR family	3.9	3.5	1.5
SFHH103_03875	Putative membrane permease containing two EamA domains	6	7.3	5.6
pSfHH103e
SFHH103_05319	Cation/multidrug efflux pump	-3.5	-6.3	-4.4
SFHH103_05320	Multidrug efflux transporter protein	-4.9	-7.8	-5.1
SFHH103_05321	TetR family transcriptional regulator	-5.7	-8	-5.8
SFHH103_06013	Putative pyruvate dehydrogenase E1 subunit beta	3.6	1.2	2.4
pSfHH103d
psfHH103d_255	Putative membrane protein, major facilitator superfamily MFS-1	3.4	1.1	3
psfHH103d_275	Hyp. Protein	3.4	-1.4	1.4
psfHH103d_274	Hyp. Protein	3.4	-1.1	1.2
psfHH103d_306	Cons. Hyp. Protein, protein of unknown function, DUF269 (may be involved in nitrogen fixation)	20.5	1.2	23.2
psfHH103d_307	Hyp. Protein	21.1	1.1	23.6
psfHH103d_308	Con. Hyp. Protein, ferredoxin-like, similar to FdxN	20.1	-1.1	21.2
psfHH103d_310	Hyp. Protein	16.6	-1.3	14.6
psfHH103d_311	Gene fragment, partial Trp hydrogenase	11.7	-1.7	11.3
psfHH103d_319	Transposase	3.2	-1	2.1
psfHH103d_320/nodD2	NodD2	6.6	-1.2	6.9
psfHH103d_322	Hyp. Protein	27.2	-2.6	30.4
	We considered differentially expressed genes those with a fold change≥[3].
	In red genes up-regulated.
	In blue genes down-regulated.
	In light red functions up-regulated with a fold change of between +2 and +3.
	In light blue functions up-regulated with a fold change of between -2 and -3.

## Sheet: Discarded
Supplementary Data 4. 16 Sinorhizobium fredii HH103 ORFs showing induced expression in the presence of genistein that have been discarded as differentially expressed.
Locus-tag/gene name	Annotation	Fold Change HH103	Reason for discarding
psfHH103d_160	Putative transposase of IS4/5 family	4.5	Opposite direction to NB10
psfHH103d_106,	Putative transposase of IS4/5 family	4.5	Copies of psfHH103d_160
psfHH103d_155,	Putative transposase of IS4/5 family	4.5	Copies of psfHH103d_160
psfHH103d_214,	Putative transposase of IS4/5 family	4.5	Copies of psfHH103d_160
psfHH103d_312	Putative transposase of IS4/5 family	4.5	Copies of psfHH103d_160
SFHH103_00871	Putative transposase of IS4/5 family	4.5	Copies of psfHH103d_160
psfHH103d_117	Hyp. Protein	8.1	Opposite direction to NB9
psfHH103d_119	Hyp. Protein	10.4	Opposite direction to NB9
psfHH103d_230	Hyp. Protein	24.9	NB14 is located inside this ORF
psfHH103d_309	Hyp. Protein	20.9	Opposite direction to psfHH103d_306-psfHH103d_311
psfHH103d_321	Hyp. Protein	26.5	Opposite direction to psfHH103d_322-psfHH103d_319
psfHH103d_334	Hyp. Protein	10.8	Opposite direction to TB8
psfHH103d_350	Hyp. Protein	4.2	Opposite direction to TB11
psfHH103d_366	Hyp. Protein	4.7	Opposite direction to NB19
psfHH103d_446	Hyp. Protein	5.4	Opposite direction to NB9, overlaps with psfHH103d_447
SFHH103_04164	Putative Tn3-type transposase	4.6	Opposite direction to TB2
